# Supplementary material for: The impact of early adversity on the cerebral cortex - a Mendelian randomization study
Source: Front Neurosci. 2023 Oct 27;17:1283159. doi: 10.3389/fnins.2023.1283159 (PMC10641447; doi:10.3389/fnins.2023.1283159)
Supplement: Supplementary file 2 [file Table_2.XLSX]

## Sheet: Index
Table	Contents
Table S1	Elucidating Detailed Information on Six Early Adversity Factors from the UK Biobank
Table S2	Description of Brain Cortical Data Research Cohort
Table S3	28 index SNPs represented genetically predicted "Physically abused by family as a child"
Table S4	11 index SNPs represented genetically predicted "Sexually molested as a child"
Table S5	13 index SNPs represented genetically predicted "Felt hated by family member as a child"
Table S6	20 index SNPs represented genetically predicted "Adopted as a child"
Table S7	38 index SNPs represented genetically predicted "Maternal smoking around birth"
Table S8	12 index SNPs represented genetically predicted "Part of a multiple birth"
Table S9	Detailed Information on the Results of Mendelian Randomization Analysis
Table S10	Detailed Information on Positive Results of Mendelian Randomization Analysis
Table S11	Comprehensive Details of Sensitivity Parameters in All Mendelian Randomization Analyses
Table S12	Summary of Heterogeneity Parameters in All Mendelian Randomization Analyzes

## Sheet: Table S1
Table S1. Elucidating Detailed Information on Six Early Adversity Factors from the UK Biobank
exposure	N	phenotype code	question	URL
Physically abused by family as a child	117838	20488	When I was growing up... People in my family hit me so hard that it left me with bruises or marks	http://biobank.ctsu.ox.ac.uk/crystal/field.cgi?id=20488
Sexually molested as a child	116773	20490	When I was growing up... Someone molested me (sexually)	http://biobank.ctsu.ox.ac.uk/crystal/field.cgi?id=20490
Felt hated by family member as a child	117749	20487	When I was growing up... I felt that someone in my family hated me	http://biobank.ctsu.ox.ac.uk/crystal/field.cgi?id=20487
Adopted as a child	360450	1767	Were you adopted as a child?	http://biobank.ctsu.ox.ac.uk/crystal/field.cgi?id=1767
Maternal smoking around birth	309942	1787	Did your mother smoke regularly around the time when you were born?	http://biobank.ctsu.ox.ac.uk/crystal/field.cgi?id=1787
Part of a multiple birth	355467	1777	Are you a twin, triplet or other multiple birth?	http://biobank.ctsu.ox.ac.uk/crystal/field.cgi?id=1777

## Sheet: Table S2
Table S2. Description of Brain Cortical Data Research Cohort
Cohort	Study Design	Ancestry	Total N	Females	Mean Age	SD	Min Age	Max Age	Healthy N
1000BRAINS	Population-based	European	775	346	67.259	6.69541	53.4	85.4	775
ADNI1	Case-control (AD, MCI, healthy control)	European	735	299	74.8136	6.81534	54	90	204
ADNI2GO	Case-control (AD, MCI, healthy control)	European	649	297	72.3801	7.05931	55	91.4	564
ALSPACa	Population-based	European	391	0	19.56	0.85	18	21.5	391
ASRB	case-control	European	233	138	38.5	11.3	19	64	75
BETULA	Population-based	European	311	169	62.364	13.3142	25.5	81.3	311
BIG-Affy	Population-based	European	1180	688	22.5975	3.81081	18	40	1180
BIG-PsychChip	Population-based	European	432	206	22.5185	4.40097	17	44	432
BONN	Population-based	European	102	0	38.2255	6.58367	29	50	102
BrainScale	Population-based Twin Study	European	242	131	9.97367	1.3368	9.0137	14.9534	242
CARDIFF	Population-based	European	270	194	24.8074	6.89377	18	58	270
DNS-V3	Population-based	European	324	168	19.7037	1.23864	18	22	324
DNS-V4	Population-based	European	191	108	19.911	1.23435	18	22	191
EPIGEN	Epilepsy cases	European	178	104	38.4101	13.207	14	85	0
FBIRN	Case-control (healthy control, schizophrenia)	Mixed	283	66	38.6572	11.335	18	62	145
FOR2107	Population-based plus Affective disorders cases	European	785	474	34.3631	12.9691	18	65	416
GIG	Population-based	European	283	168	24.1625	2.41341	19	31	283
GOBS	Population-based	Mexican American	1272	730	41.14	15.49	18	85	1271
GSP	Population-based	European	442	251	21.4367	3.15464	18	35	442
HUBIN	Case-control (SCZ, healthy controls)	European	177	55	41.9159	8.19737	19.3511	56.271	97
HUNT	Population-based	European	876	462	58.8895	4.2028	50.4798	66.8273	876
IMAGEN	Population-based	European	1358	725	14.5632	0.440168	12.9315	17.2247	1358
IMH	Case control (SZ, healthy controls)	Singapore	152	58	33.5748	9.53345	18.9815	58.9651	34
IMpACT	Case-control (ADHD, healthy controls)	European	238	140	40.7689	12.0053	20	70	113
LBC1936	Population-based	European	604	285	72.6984	0.734048	71.039	74.2177	604
LIBD	Case-control (SCZ, healthy controls, unaffected siblings)	European	484	214	33.2035	10.1385	18.58	61.63	310
MCIC	Case-control (SCZ, healthy controls)	European	162	56	33.679	11.1882	18	59	94
Meth-CT	Case-control (addiction, SIPD, healthy controls)	South African	130	30	26.5231	6.29657	18	53	50
MIRECC	Case-control (PTSD, trauma-exposed controls)	European and African American	253	46	38.58	9.87	21	66	174
MooDS	Population-based	European	282	129	33.6	9.8	18	51	282
MPIP	Case-control (MDD, healthy controls)	European	550	318	48.2636	13.3085	18	87	177
MPRC	Case-control (SCZ, healthy controls)	European	387	205	37.1835	14.5586	10	79	214
MÜNSTER	Case-control (MDD, healthy controls)	European	985	561	35.8447	12.1387	17	65	741
NCNG	Population-based	European	321	218	51.5767	16.7289	19.39	82.34	321
NESDA	Case-control (depression, anxiety, healthy controls)	European	254	171	37.5354	10.2126	18	57	55
NeuroIMAGE	Case-control (ADHD, healthy controls)	European	210	68	17.1	3.18774	8.1973	25.0409	61
NTR	Population-based Twin Study	European	322	197	29.4375	10.9904	12	56	322
OATS	Population-based Twin Study	European	360	237	70.5278	5.10222	65	89	360
OSAKA	Case-control (SCZ, healthy controls)	Japanese	401	211	36.2668	12.0862	17	71	290
PAFIP	Case-control (SCZ, healthy controls)	European	112	42	28.3484	7.95824	16.06	50.7	14
PDNZ	Case-control (Parkinson's disease, healthy controls)	European	164	56	68.2	7.8	45.5	81.9	47
PING	Population-based	European	337	151	11.7527	4.67345	3.42	20.75	337
PING-nonEUR	Population-based	Non European	331	169	13.2189	4.91441	3.25	21	331
PPMI	Case-control	European	414	137	61.6599	9.64688	30.6	84.9	124
QTIM	Population-based Twin Study	European	996	645	22.376	3.33049	15.4031	30.1081	996
SHIP	Population-based	European	1118	579	55.8077	12.7937	30	90	1118
SHIP-Trend	Population-based	European	891	499	50.3502	13.5331	22	81	891
Sydney MAS	Population-based	European	494	274	78.4318	4.67622	70.48	90.06	494
SYS	Family-based study	European	1675	884	28.282	17.4014	11	65.4167	1675
TCD-NUIG	Case-control (healthy control, schizophrenia)	European	192	108	29.901	10.3633	18	63	156
TOP	Case-control (SCZ, BD, other psychoses, healthy controls)	European	505	253	35.2066	10.2307	18.1903	64.7803	216
TOP3T	Case-control (SCZ, BD, other psychoses, healthy controls)	European	400	181	33.2439	11.8548	18	78	296
UiO2016	Case-control	European	229	98	31.7945	10.0056	15.6	60.49	90
UiO2017	Case-control	European	308	173	42.1391	17.9311	13.11	88.9798	247
UKBB	Population-based	European	10083	5261	62.7664	7.4	46.3765	46.3765	10083
UKBB-nonEUR	Population-based	Non European	264	119	58.3478	7.92541	44.6078	77.5524	264
UMCU	Case-control / family study (SCZ, BD, offspring, healthy controls)	European	698	373	33.1411	14.0976	9	67	548
UNICAMP	Case-control	Brazil	141	82	39.5177	9.18275	22	55	49
Replication Cohorts
ID1000	Population-based	European	777	412	22.87	1.69	20	26	777
CHARGE	Population-based; N-weighted meta-analysis of 14 cohorts	Mixed	13952	7407	64.53b	9.8b	20	100	13952
PRS Cohort
UKBB-PRS	Population-based	European	5096	2643	63.53	7.34	47	80	5096
This table is cited from Grasby K L, Jahanshad N, Painter J N, et al. The genetic architecture of the human cerebral cortex [J]. Science, 2020, 367(6484)

## Sheet: Table S3
Table S3. 28 index SNPs represented genetically predicted "Physically abused by family as a child"
SNP	other_allele	effect_allel	eaf	beta	se	pval	R2	F
rs1109211	G	A	0.192567	0.0163648	0.00346836	2.38e-06	0.000188889	22.2621
rs34318472	C	T	0.233367	0.014641	0.00319387	4.56e-06	0.000178297	21.0136
rs6860374	C	T	0.0394998	0.033032	0.00697468	2.18e-06	0.000190306	22.4292
rs1506131	G	T	0.12416	0.0195237	0.0041904	3.18e-06	0.000184182	21.7073
rs7081162	G	A	0.233624	0.0156601	0.00325958	1.55e-06	0.000195837	23.0812
rs111921054	G	A	0.0973357	-0.0214837	0.00461048	3.17e-06	0.00018423	21.7129
rs283018	T	C	0.449445	-0.0132246	0.0027391	1.38e-06	0.000197778	23.31
rs3911122	G	A	0.147499	-0.0181542	0.00385117	2.43e-06	0.000188539	22.2209
rs478655	C	T	0.303547	-0.0143306	0.00296093	1.3e-06	0.000198747	23.4242
rs117147051	G	A	0.00894623	0.0688836	0.0148735	3.63e-06	0.000181987	21.4486
rs62249111	A	T	0.019928	0.0469756	0.00986362	1.91e-06	0.000192443	22.6811
rs17398510	A	C	0.156978	-0.017321	0.00372299	3.28e-06	0.000183653	21.6449
rs140282435	G	A	0.0232607	-0.044501	0.00920172	1.32e-06	0.00019844	23.3881
rs4924546	G	A	0.0588109	0.0310205	0.00575378	6.99e-08	0.000246603	29.0659
rs12427110	C	A	0.0291672	0.0414796	0.00803477	2.44e-07	0.00022612	26.6511
rs113541742	C	T	0.0174518	0.0489091	0.0104335	2.76e-06	0.000186446	21.9741
rs117454256	T	C	0.018046	0.0485104	0.0101854	1.91e-06	0.000192462	22.6833
rs2605328	A	G	0.454427	0.0126614	0.00274865	4.1e-06	0.000180037	21.2186
rs56135831	C	T	0.0180332	0.0524202	0.0101918	2.7e-07	0.000224446	26.4538
rs28813117	G	T	0.31761	0.0144636	0.0029408	8.73e-07	0.000205233	24.1888
rs35232131	A	G	0.0323903	0.0390459	0.00774518	4.62e-07	0.00021563	25.4144
rs61851971	T	C	0.123524	0.0193012	0.00413886	3.11e-06	0.000184519	21.747
rs13114147	A	C	0.0632436	0.0264162	0.00557042	2.11e-06	0.000190808	22.4883
rs11212825	G	C	0.365587	0.0136267	0.00290473	2.72e-06	0.000186725	22.0071
rs60955450	T	G	0.253153	0.0146428	0.00314734	3.28e-06	0.000183652	21.6448
rs12263781	C	T	0.0343057	-0.0349491	0.00758445	4.07e-06	0.000180161	21.2332
rs10515614	C	A	0.0076376	0.0725651	0.0155397	3.02e-06	0.000185014	21.8053
rs62173233	T	A	0.0873879	-0.0222748	0.00483718	4.13e-06	0.00017992	21.2049

## Sheet: Table S4
Table S4. 11 index SNPs represented genetically predicted "Sexually molested as a child"
SNP	other_allele	effect_allele	eaf	beta	se	pval	R2	F
rs62654642	C	T	0.226698	-0.0119333	0.00249656	1.75e-06	0.000195618	22.847
rs11085072	C	T	0.243158	0.0112659	0.00243844	3.84e-06	0.000182762	21.3452
rs34100041	C	T	0.488186	0.010082	0.00211578	1.89e-06	0.000194413	22.7062
rs61240636	G	A	0.0783846	-0.0186543	0.00388309	1.56e-06	0.000197594	23.0779
rs5758613	A	G	0.221309	0.0124973	0.00250813	6.27e-07	0.000212568	24.827
rs7104056	T	G	0.020291	-0.0438406	0.00880243	6.34e-07	0.00021238	24.8051
rs4877577	C	G	0.370544	-0.0100524	0.00216754	3.52e-06	0.000184155	21.5079
rs72767203	C	T	0.0968294	0.017043	0.00362385	2.56e-06	0.000189377	22.1179
rs7983367	G	A	0.0237897	-0.0333962	0.00682146	9.79e-07	0.000205214	23.968
rs140760421	G	T	0.0133131	0.0435318	0.0092999	2.86e-06	0.0001876	21.9103
rs150821145	C	T	0.010568	0.0519553	0.0107697	1.41e-06	0.000199262	23.2726

## Sheet: Table S5
Table S5. 13 index SNPs represented genetically predicted "Felt hated by family member as a child"
SNP	other_allele	effect_allele	eaf	beta	se	pval	R2	F
rs12498586	C	T	0.108205	0.0255431	0.0049478	2.44e-07	0.000226291	26.6511
rs12931607	G	C	0.269666	-0.0159598	0.00345121	3.76e-06	0.000181583	21.3848
rs2288464	C	A	0.0974244	0.0238671	0.00518961	4.24e-06	0.000179595	21.1506
rs117577985	C	T	0.0383825	0.0368054	0.00800629	4.28e-06	0.000179442	21.1326
rs118020998	G	A	0.131413	0.0224921	0.00474228	2.11e-06	0.000191005	22.4946
rs62249326	G	A	0.0197093	0.0537737	0.0112952	1.93e-06	0.000192447	22.6644
rs117247971	T	C	0.0272045	0.0434296	0.00947645	4.59e-06	0.000178339	21.0026
rs149260173	G	T	0.0338964	0.0459058	0.00943375	1.14e-06	0.000201058	23.6788
rs142346759	A	G	0.0390298	0.0415017	0.00815865	3.64e-07	0.000219706	25.8754
rs76563231	C	T	0.191307	0.0182589	0.00392412	3.27e-06	0.000183835	21.65
rs16825811	T	C	0.0282338	0.0441346	0.00929292	2.04e-06	0.00019152	22.5552
rs1608113	A	T	0.363904	0.0151065	0.00320378	2.41e-06	0.000188783	22.2328
rs4656791	A	T	0.0233386	-0.0481021	0.0105333	4.96e-06	0.000177078	20.8541

## Sheet: Table S6
Table S6. 20 index SNPs represented genetically predicted "Adopted as a child"
SNP	other_allele	effect_allele	eaf	beta	se	pval	R2	F
rs62110016	G	A	0.022541	0.00545525	0.00101065	6.75e-08	8.08254e-05	37.2189
rs62434507	G	C	0.0125053	0.00602244	0.00126631	1.98e-06	6.27469e-05	28.8935
rs7978875	A	G	0.218586	-0.00159369	0.000337742	2.37e-06	6.17683e-05	28.4429
rs34334119	C	T	0.0727625	-0.00254359	0.000544267	2.96e-06	6.05897e-05	27.9001
rs72874686	A	T	0.0120694	0.00718191	0.00137194	1.65e-07	7.60207e-05	35.0062
rs76916716	T	C	0.0514162	0.00322053	0.000684089	2.5e-06	6.14834e-05	28.3116
rs56050799	G	A	0.0211605	0.00478513	0.00100424	1.89e-06	6.29854e-05	29.0033
rs12954165	G	A	0.48185	-0.00131957	0.00028099	2.65e-06	6.11803e-05	28.1721
rs111432294	A	C	0.0175904	0.00540048	0.0011227	1.51e-06	6.41896e-05	29.5578
rs172410	G	A	0.406571	0.00141864	0.000286534	7.38e-07	6.80013e-05	31.3132
rs141633580	T	C	0.00883199	0.00774307	0.00165527	2.9e-06	6.0704e-05	27.9527
rs147135024	T	C	0.0251288	0.00466399	0.000955208	1.05e-06	6.61372e-05	30.4547
rs143870868	C	T	0.0150701	0.00653082	0.00119284	4.37e-08	8.31553e-05	38.2919
rs79940347	C	T	0.087975	0.00236076	0.000494677	1.82e-06	6.31812e-05	29.0935
rs148247529	G	A	0.0149634	-0.00568161	0.00119507	1.99e-06	6.27024e-05	28.873
rs142327749	A	G	0.0130764	0.00701006	0.00124343	1.72e-08	8.81693e-05	40.601
rs526346	T	C	0.472118	-0.0013044	0.000280198	3.24e-06	6.01202e-05	27.6839
rs12471164	T	C	0.0149689	0.00543061	0.00116091	2.9e-06	6.07056e-05	27.9535
rs16848380	C	T	0.082023	0.0024369	0.000512414	1.98e-06	6.27424e-05	28.8914
rs181158111	C	T	0.0243338	0.00447149	0.000913083	9.72e-07	6.65289e-05	30.6351

## Sheet: Table S7
Table S7. 38 index SNPs represented genetically predicted "Maternal smoking around birth"
SNP	other_allele	effect_allele	eaf	beta	se	pval	R2	F
rs10849310	A	G	0.489786	-0.00569603	0.00120216	2.16e-06	7.24283e-05	22.45
rs2289730	G	A	0.0112247	0.0256411	0.00552506	3.47e-06	6.94846e-05	21.5376
rs10733282	T	C	0.278481	-0.00602516	0.00130101	3.64e-06	6.91935e-05	21.4473
rs13053463	C	G	0.0669456	0.0110319	0.00234652	2.58e-06	7.13084e-05	22.1029
rs3746259	A	G	0.414584	-0.00575983	0.00119695	1.49e-06	7.47058e-05	23.1561
rs7024672	G	A	0.150881	-0.00812749	0.00162747	5.92e-07	8.04584e-05	24.9393
rs10771037	G	T	0.300233	0.00668678	0.00134881	7.14e-07	7.92899e-05	24.577
rs113331826	T	C	0.0257972	-0.0188289	0.00373315	4.57e-07	8.20697e-05	25.4388
rs2710634	T	C	0.475452	-0.00564423	0.00116773	1.34e-06	7.53722e-05	23.3626
rs9948984	T	G	0.364205	0.00586358	0.00121356	1.35e-06	7.53165e-05	23.3454
rs116877675	C	T	0.0848284	0.00975856	0.0020907	3.05e-06	7.02873e-05	21.7864
rs11735333	G	C	0.459459	0.00587312	0.00116818	4.97e-07	8.15459e-05	25.2764
rs142969124	G	A	0.118131	0.00948337	0.00189599	5.68e-07	8.07119e-05	25.0179
rs6508145	G	A	0.191369	-0.00728683	0.00148196	8.79e-07	7.79992e-05	24.1769
rs138645655	A	T	0.287404	-0.00632923	0.00130222	1.17e-06	7.62113e-05	23.6227
rs3924910	A	G	0.349166	-0.00577424	0.00122377	2.38e-06	7.18255e-05	22.2632
rs860323	C	T	0.488144	-0.00551297	0.00116376	2.17e-06	7.2399e-05	22.441
rs6064904	T	G	0.375076	-0.00560833	0.00120529	3.27e-06	6.98511e-05	21.6512
rs1897362	G	T	0.37468	-0.00562478	0.0012226	4.21e-06	6.82861e-05	21.166
rs116229196	A	G	0.0272034	0.0173618	0.00371351	2.94e-06	7.05195e-05	21.8584
rs4341342	T	G	0.41453	0.00544781	0.00118159	4.02e-06	6.85804e-05	21.2573
rs61767168	T	A	0.25691	-0.00686942	0.00133711	2.78e-07	8.51507e-05	26.3939
rs60194061	G	A	0.27021	-0.00641469	0.00132037	1.18e-06	7.61459e-05	23.6025
rs2028652	T	C	0.228674	-0.00813206	0.00143537	1.47e-08	0.00010355	32.0975
rs1136165	G	T	0.370953	0.00571101	0.00120986	2.35e-06	7.18859e-05	22.2819
rs517680	G	A	0.147094	0.00868528	0.00166229	1.74e-07	8.80715e-05	27.2993
rs13154055	A	T	0.332117	-0.00584288	0.00123896	2.41e-06	7.1751e-05	22.2401
rs141796474	C	G	0.328325	0.00590954	0.00123792	1.81e-06	7.35207e-05	22.7887
rs36022874	T	C	0.21045	0.00728549	0.00142552	3.21e-07	8.42663e-05	26.1197
rs10983719	G	A	0.338537	-0.00569365	0.00123005	3.68e-06	6.91235e-05	21.4256
rs575030	T	C	0.335577	0.00615107	0.0012304	5.76e-07	8.06294e-05	24.9923
rs72976447	G	T	0.0368891	0.0148747	0.00321804	3.8e-06	6.89292e-05	21.3654
rs9375772	C	T	0.142575	0.00840925	0.00166711	4.55e-07	8.20862e-05	25.4439
rs34364357	A	T	0.0367515	-0.0159939	0.00319979	5.78e-07	8.06028e-05	24.9841
rs62523388	C	A	0.335589	-0.0064879	0.00124723	1.97e-07	8.72965e-05	27.059
rs11759112	C	T	0.37625	0.0057157	0.00120508	2.11e-06	7.25764e-05	22.4959
rs2336893	A	G	0.359476	-0.00591334	0.00121688	1.18e-06	7.61828e-05	23.6139
rs1358059	A	G	0.447808	0.005443	0.0011747	3.59e-06	6.92647e-05	21.4694

## Sheet: Table S8
Table S8. 12 index SNPs represented genetically predicted "Part of a multiple birth"
SNP	other_allele	effect_allele	eaf	beta	se	pval	R2	F
rs11778341	C	T	8.69e-06	0.429562	0.0922703	3.23e-06	6.0968e-05	21.6733
rs73896465	T	C	0.0451111	0.00385509	0.000843704	4.89e-06	5.87305e-05	20.8779
rs78435456	T	C	0.0203757	0.0068283	0.0012944	1.33e-07	7.82807e-05	27.8282
rs607987	G	A	0.388454	-0.00192478	0.000360685	9.48e-08	8.01073e-05	28.4776
rs4652908	T	G	0.416714	0.00179962	0.0003577	4.88e-07	7.12022e-05	25.3117
rs11522462	G	A	0.0179749	0.006079	0.0013184	4.01e-06	5.9806e-05	21.2602
rs9957803	G	C	0.17549	0.00218907	0.000461373	2.09e-06	6.33269e-05	22.5119
rs17172445	G	T	0.0272743	0.00494915	0.00108212	4.79e-06	5.88417e-05	20.9174
rs428022	A	G	0.344976	-0.00198225	0.000369467	8.09e-08	8.09713e-05	28.7848
rs60326831	A	G	0.0483838	0.00394889	0.000821528	1.53e-06	6.49947e-05	23.1048
rs117573658	T	C	0.0215243	0.0060958	0.00127504	1.75e-06	6.42964e-05	22.8566
rs11155714	T	G	0.197571	-0.00210675	0.000439522	1.64e-06	6.46305e-05	22.9754

## Sheet: Table S9
Table S9. Detailed Information on the Results of Mendelian Randomization Analysis
exposure	outcome	method	nsnp	beta	se	pval	lo_ci	up_ci
Adopted as a child	bankssts_surfavg_withGlobal	Inverse variance weighted	15	190.513	163.28	0.243299	-129.517	510.542
Adopted as a child	bankssts_surfavg_withGlobal	MR Egger	15	286.738	305.273	0.364709	-311.596	885.073
Adopted as a child	bankssts_surfavg_withGlobal	Weighted median	15	167.707	220.362	0.446627	-264.203	599.616
Adopted as a child	bankssts_thickavg_withGlobal	Inverse variance weighted	14	-0.0077609	0.192507	0.967842	-0.385075	0.369553
Adopted as a child	bankssts_thickavg_withGlobal	MR Egger	14	-0.0379957	0.372417	0.920422	-0.767933	0.691941
Adopted as a child	bankssts_thickavg_withGlobal	Weighted median	14	-0.138094	0.262829	0.599296	-0.653238	0.377051
Adopted as a child	caudalanteriorcingulate_surfavg_withGlobal	Inverse variance weighted	14	-244.123	150.136	0.103948	-538.39	50.1441
Adopted as a child	caudalanteriorcingulate_surfavg_withGlobal	MR Egger	14	-209.748	272.763	0.456778	-744.364	324.869
Adopted as a child	caudalanteriorcingulate_surfavg_withGlobal	Weighted median	14	-351.252	213.315	0.0996334	-769.35	66.8458
Adopted as a child	caudalanteriorcingulate_thickavg_withGlobal	Inverse variance weighted	13	1.04575	0.336381	0.00187827	0.386446	1.70506
Adopted as a child	caudalanteriorcingulate_thickavg_withGlobal	MR Egger	13	0.881658	0.617756	0.181289	-0.329144	2.09246
Adopted as a child	caudalanteriorcingulate_thickavg_withGlobal	Weighted median	13	0.914904	0.439183	0.0372334	0.0541053	1.7757
Adopted as a child	caudalmiddlefrontal_surfavg_withGlobal	Inverse variance weighted	15	-354.565	380.925	0.351958	-1101.18	392.049
Adopted as a child	caudalmiddlefrontal_surfavg_withGlobal	MR Egger	15	-523.594	712.375	0.475392	-1919.85	872.66
Adopted as a child	caudalmiddlefrontal_surfavg_withGlobal	Weighted median	15	-622.138	517.312	0.229117	-1636.07	391.793
Adopted as a child	caudalmiddlefrontal_thickavg_withGlobal	Inverse variance weighted	15	-0.0700624	0.155059	0.651383	-0.373979	0.233854
Adopted as a child	caudalmiddlefrontal_thickavg_withGlobal	MR Egger	15	-0.223102	0.295541	0.46377	-0.802362	0.356158
Adopted as a child	caudalmiddlefrontal_thickavg_withGlobal	Weighted median	15	0.0690599	0.203993	0.734956	-0.330767	0.468887
Adopted as a child	cuneus_surfavg_withGlobal	Inverse variance weighted	13	120.721	239.652	0.614447	-348.997	590.44
Adopted as a child	cuneus_surfavg_withGlobal	MR Egger	13	317.252	453.451	0.498681	-571.512	1206.02
Adopted as a child	cuneus_surfavg_withGlobal	Weighted median	13	174.295	334.666	0.602504	-481.651	830.241
Adopted as a child	cuneus_thickavg_withGlobal	Inverse variance weighted	15	-0.154705	0.157245	0.325191	-0.462904	0.153495
Adopted as a child	cuneus_thickavg_withGlobal	MR Egger	15	0.0477794	0.294998	0.873824	-0.530417	0.625976
Adopted as a child	cuneus_thickavg_withGlobal	Weighted median	15	-0.00126222	0.208309	0.995165	-0.409549	0.407024
Adopted as a child	entorhinal_surfavg_withGlobal	Inverse variance weighted	14	49.2469	93.6379	0.598938	-134.283	232.777
Adopted as a child	entorhinal_surfavg_withGlobal	MR Egger	14	-167.758	175.784	0.358739	-512.294	176.777
Adopted as a child	entorhinal_surfavg_withGlobal	Weighted median	14	60.1923	124.886	0.629821	-184.584	304.968
Adopted as a child	entorhinal_thickavg_withGlobal	Inverse variance weighted	14	-0.95564	0.479371	0.0462037	-1.89521	-0.0160723
Adopted as a child	entorhinal_thickavg_withGlobal	MR Egger	14	-0.156884	0.8738	0.860508	-1.86953	1.55576
Adopted as a child	entorhinal_thickavg_withGlobal	Weighted median	14	-1.31708	0.663495	0.0471372	-2.61753	-0.0166306
Adopted as a child	frontalpole_surfavg_withGlobal	Inverse variance weighted	14	1.51877	48.0812	0.974801	-92.7203	95.7579
Adopted as a child	frontalpole_surfavg_withGlobal	MR Egger	14	19.1576	90.709	0.836277	-158.632	196.947
Adopted as a child	frontalpole_surfavg_withGlobal	Weighted median	14	0.841051	63.7005	0.989466	-124.012	125.694
Adopted as a child	frontalpole_thickavg_withGlobal	Inverse variance weighted	15	0.0389181	0.322232	0.903868	-0.592656	0.670492
Adopted as a child	frontalpole_thickavg_withGlobal	MR Egger	15	0.171322	0.602449	0.780602	-1.00948	1.35212
Adopted as a child	frontalpole_thickavg_withGlobal	Weighted median	15	0.358207	0.441763	0.417448	-0.507649	1.22406
Adopted as a child	fusiform_surfavg_withGlobal	Inverse variance weighted	14	-349.546	374.418	0.350526	-1083.41	384.314
Adopted as a child	fusiform_surfavg_withGlobal	MR Egger	14	-328.964	703.353	0.648373	-1707.53	1049.61
Adopted as a child	fusiform_surfavg_withGlobal	Weighted median	14	-88.9672	496.39	0.857758	-1061.89	883.958
Adopted as a child	fusiform_thickavg_withGlobal	Inverse variance weighted	14	-0.120709	0.158015	0.444923	-0.430419	0.189001
Adopted as a child	fusiform_thickavg_withGlobal	MR Egger	14	-0.0690392	0.295573	0.81925	-0.648362	0.510283
Adopted as a child	fusiform_thickavg_withGlobal	Weighted median	14	-0.247013	0.216379	0.25363	-0.671116	0.17709
Adopted as a child	inferiorparietal_surfavg_withGlobal	Inverse variance weighted	12	280.167	685.937	0.682947	-1064.27	1624.6
Adopted as a child	inferiorparietal_surfavg_withGlobal	MR Egger	12	428.51	1196.68	0.727724	-1916.98	2774
Adopted as a child	inferiorparietal_surfavg_withGlobal	Weighted median	12	-394.175	912.376	0.665719	-2182.43	1394.08
Adopted as a child	inferiorparietal_thickavg_withGlobal	Inverse variance weighted	14	0.0992207	0.113205	0.380776	-0.122662	0.321103
Adopted as a child	inferiorparietal_thickavg_withGlobal	MR Egger	14	0.15664	0.20505	0.459676	-0.245258	0.558539
Adopted as a child	inferiorparietal_thickavg_withGlobal	Weighted median	14	0.1036	0.151753	0.494804	-0.193836	0.401036
Adopted as a child	inferiortemporal_surfavg_withGlobal	Inverse variance weighted	15	27.6962	428.432	0.948456	-812.03	867.423
Adopted as a child	inferiortemporal_surfavg_withGlobal	MR Egger	15	-233.864	826.41	0.781642	-1853.63	1385.9
Adopted as a child	inferiortemporal_surfavg_withGlobal	Weighted median	15	320.398	592.681	0.588789	-841.256	1482.05
Adopted as a child	inferiortemporal_thickavg_withGlobal	Inverse variance weighted	14	-0.0297245	0.17377	0.86418	-0.370314	0.310865
Adopted as a child	inferiortemporal_thickavg_withGlobal	MR Egger	14	0.359087	0.327338	0.294171	-0.282495	1.00067
Adopted as a child	inferiortemporal_thickavg_withGlobal	Weighted median	14	-0.127769	0.229452	0.577634	-0.577496	0.321957
Adopted as a child	insula_surfavg_withGlobal	Inverse variance weighted	14	17.3725	250.877	0.944793	-474.347	509.092
Adopted as a child	insula_surfavg_withGlobal	MR Egger	14	-334.718	471.554	0.49138	-1258.96	589.528
Adopted as a child	insula_surfavg_withGlobal	Weighted median	14	309.325	346.095	0.371451	-369.021	987.671
Adopted as a child	insula_thickavg_withGlobal	Inverse variance weighted	14	0.0181041	0.1857	0.922337	-0.345868	0.382076
Adopted as a child	insula_thickavg_withGlobal	MR Egger	14	0.116562	0.34937	0.744413	-0.568203	0.801327
Adopted as a child	insula_thickavg_withGlobal	Weighted median	14	0.16603	0.261354	0.525252	-0.346223	0.678284
Adopted as a child	isthmuscingulate_surfavg_withGlobal	Inverse variance weighted	12	140.094	191.232	0.46381	-234.721	514.909
Adopted as a child	isthmuscingulate_surfavg_withGlobal	MR Egger	12	410.212	377.784	0.303031	-330.243	1150.67
Adopted as a child	isthmuscingulate_surfavg_withGlobal	Weighted median	12	93.1879	259.462	0.719477	-415.358	601.734
Adopted as a child	isthmuscingulate_thickavg_withGlobal	Inverse variance weighted	14	0.116189	0.257095	0.65132	-0.387718	0.620096
Adopted as a child	isthmuscingulate_thickavg_withGlobal	MR Egger	14	-0.101996	0.475214	0.833659	-1.03342	0.829424
Adopted as a child	isthmuscingulate_thickavg_withGlobal	Weighted median	14	-0.0138235	0.340078	0.967577	-0.680377	0.65273
Adopted as a child	lateraloccipital_surfavg_withGlobal	Inverse variance weighted	15	-41.0223	543.898	0.939878	-1107.06	1025.02
Adopted as a child	lateraloccipital_surfavg_withGlobal	MR Egger	15	1006.14	1016.44	0.340306	-986.086	2998.38
Adopted as a child	lateraloccipital_surfavg_withGlobal	Weighted median	15	55.2199	746.007	0.940994	-1406.95	1517.39
Adopted as a child	lateraloccipital_thickavg_withGlobal	Inverse variance weighted	15	-0.0661959	0.132413	0.61713	-0.325725	0.193333
Adopted as a child	lateraloccipital_thickavg_withGlobal	MR Egger	15	-0.279522	0.247161	0.278517	-0.763957	0.204913
Adopted as a child	lateraloccipital_thickavg_withGlobal	Weighted median	15	-0.0399624	0.179681	0.823997	-0.392138	0.312213
Adopted as a child	lateralorbitofrontal_surfavg_withGlobal	Inverse variance weighted	15	-47.2808	264.89	0.858336	-566.464	471.903
Adopted as a child	lateralorbitofrontal_surfavg_withGlobal	MR Egger	15	-494.96	495.138	0.335729	-1465.43	475.511
Adopted as a child	lateralorbitofrontal_surfavg_withGlobal	Weighted median	15	-155.969	369.688	0.673102	-880.557	568.619
Adopted as a child	lateralorbitofrontal_thickavg_withGlobal	Inverse variance weighted	13	-0.0922515	0.180967	0.610213	-0.446947	0.262444
Adopted as a child	lateralorbitofrontal_thickavg_withGlobal	MR Egger	13	-0.627342	0.333646	0.0867983	-1.28129	0.026604
Adopted as a child	lateralorbitofrontal_thickavg_withGlobal	Weighted median	13	-0.0793768	0.250959	0.751779	-0.571256	0.412503
Adopted as a child	lingual_surfavg_withGlobal	Inverse variance weighted	15	4.49336	459.904	0.992205	-896.918	905.905
Adopted as a child	lingual_surfavg_withGlobal	MR Egger	15	409.027	882.726	0.650763	-1321.12	2139.17
Adopted as a child	lingual_surfavg_withGlobal	Weighted median	15	-205.29	625.429	0.742732	-1431.13	1020.55
Adopted as a child	lingual_thickavg_withGlobal	Inverse variance weighted	13	0.221764	0.148474	0.135275	-0.0692451	0.512774
Adopted as a child	lingual_thickavg_withGlobal	MR Egger	13	0.701066	0.275789	0.0273804	0.16052	1.24161
Adopted as a child	lingual_thickavg_withGlobal	Weighted median	13	0.416358	0.200666	0.0379975	0.0230528	0.809664
Adopted as a child	medialorbitofrontal_surfavg_withGlobal	Inverse variance weighted	14	-115.447	209.47	0.581538	-526.007	295.113
Adopted as a child	medialorbitofrontal_surfavg_withGlobal	MR Egger	14	-169.083	409.611	0.687042	-971.92	633.755
Adopted as a child	medialorbitofrontal_surfavg_withGlobal	Weighted median	14	-60.2464	276.499	0.827514	-602.183	481.691
Adopted as a child	medialorbitofrontal_thickavg_withGlobal	Inverse variance weighted	14	-0.346569	0.200624	0.0840862	-0.739793	0.0466544
Adopted as a child	medialorbitofrontal_thickavg_withGlobal	MR Egger	14	-0.141744	0.3655	0.70495	-0.858124	0.574637
Adopted as a child	medialorbitofrontal_thickavg_withGlobal	Weighted median	14	-0.459988	0.257333	0.0738534	-0.964362	0.0443847
Adopted as a child	middletemporal_surfavg_withGlobal	Inverse variance weighted	14	-228.275	366.224	0.533073	-946.073	489.523
Adopted as a child	middletemporal_surfavg_withGlobal	MR Egger	14	77.3586	687.246	0.912238	-1269.64	1424.36
Adopted as a child	middletemporal_surfavg_withGlobal	Weighted median	14	45.1888	483.19	0.925489	-901.863	992.24
Adopted as a child	middletemporal_thickavg_withGlobal	Inverse variance weighted	14	0.150355	0.160032	0.347457	-0.163307	0.464017
Adopted as a child	middletemporal_thickavg_withGlobal	MR Egger	14	0.101837	0.293623	0.734725	-0.473664	0.677339
Adopted as a child	middletemporal_thickavg_withGlobal	Weighted median	14	0.0319341	0.214112	0.881438	-0.387726	0.451594
Adopted as a child	paracentral_surfavg_withGlobal	Inverse variance weighted	13	-39.451	236.662	0.867608	-503.308	424.406
Adopted as a child	paracentral_surfavg_withGlobal	MR Egger	13	74.1172	455.21	0.873613	-818.094	966.329
Adopted as a child	paracentral_surfavg_withGlobal	Weighted median	13	37.4141	315.772	0.905684	-581.498	656.326
Adopted as a child	paracentral_thickavg_withGlobal	Inverse variance weighted	15	-0.140801	0.162296	0.385638	-0.458902	0.1773
Adopted as a child	paracentral_thickavg_withGlobal	MR Egger	15	-0.0277301	0.303214	0.928526	-0.622029	0.566568
Adopted as a child	paracentral_thickavg_withGlobal	Weighted median	15	-0.129978	0.215061	0.545592	-0.551497	0.291541
Adopted as a child	parahippocampal_surfavg_withGlobal	Inverse variance weighted	14	14.7642	117.178	0.899734	-214.905	244.433
Adopted as a child	parahippocampal_surfavg_withGlobal	MR Egger	14	-181.657	220.799	0.42671	-614.423	251.109
Adopted as a child	parahippocampal_surfavg_withGlobal	Weighted median	14	96.7835	159.635	0.544329	-216.101	409.668
Adopted as a child	parahippocampal_thickavg_withGlobal	Inverse variance weighted	15	-0.0451474	0.397582	0.909591	-0.824408	0.734113
Adopted as a child	parahippocampal_thickavg_withGlobal	MR Egger	15	0.716555	0.745772	0.354172	-0.745158	2.17827
Adopted as a child	parahippocampal_thickavg_withGlobal	Weighted median	15	-0.11754	0.549569	0.830644	-1.1947	0.959617
Adopted as a child	parsopercularis_surfavg_withGlobal	Inverse variance weighted	15	-129.001	255.075	0.613042	-628.947	370.946
Adopted as a child	parsopercularis_surfavg_withGlobal	MR Egger	15	130.633	477.068	0.788522	-804.42	1065.69
Adopted as a child	parsopercularis_surfavg_withGlobal	Weighted median	15	44.7868	356.234	0.899951	-653.432	743.005
Adopted as a child	parsopercularis_thickavg_withGlobal	Inverse variance weighted	14	0.0581262	0.142967	0.684324	-0.22209	0.338342
Adopted as a child	parsopercularis_thickavg_withGlobal	MR Egger	14	-0.0694944	0.261556	0.794983	-0.582145	0.443156
Adopted as a child	parsopercularis_thickavg_withGlobal	Weighted median	14	-0.0974372	0.191944	0.61171	-0.473647	0.278773
Adopted as a child	parsorbitalis_surfavg_withGlobal	Inverse variance weighted	15	91.8964	89.7672	0.305968	-84.0473	267.84
Adopted as a child	parsorbitalis_surfavg_withGlobal	MR Egger	15	42.8373	167.797	0.802492	-286.045	371.72
Adopted as a child	parsorbitalis_surfavg_withGlobal	Weighted median	15	170.979	121.297	0.158662	-66.7635	408.72
Adopted as a child	parsorbitalis_thickavg_withGlobal	Inverse variance weighted	15	0.00959067	0.21851	0.964991	-0.418689	0.43787
Adopted as a child	parsorbitalis_thickavg_withGlobal	MR Egger	15	0.0742493	0.409898	0.859051	-0.729151	0.87765
Adopted as a child	parsorbitalis_thickavg_withGlobal	Weighted median	15	-0.185775	0.29187	0.524451	-0.757841	0.38629
Adopted as a child	parstriangularis_surfavg_withGlobal	Inverse variance weighted	13	-184.943	254.617	0.467619	-683.993	314.106
Adopted as a child	parstriangularis_surfavg_withGlobal	MR Egger	13	-286.646	471.494	0.555564	-1210.77	637.483
Adopted as a child	parstriangularis_surfavg_withGlobal	Weighted median	13	-224.229	323.52	0.488251	-858.328	409.869
Adopted as a child	parstriangularis_thickavg_withGlobal	Inverse variance weighted	15	0.0444453	0.150112	0.767169	-0.249774	0.338665
Adopted as a child	parstriangularis_thickavg_withGlobal	MR Egger	15	-0.132758	0.282863	0.646603	-0.687168	0.421653
Adopted as a child	parstriangularis_thickavg_withGlobal	Weighted median	15	-0.0243584	0.218574	0.911265	-0.452764	0.404047
Adopted as a child	pericalcarine_surfavg_withGlobal	Inverse variance weighted	13	-260.241	382.741	0.496542	-1010.41	489.931
Adopted as a child	pericalcarine_surfavg_withGlobal	MR Egger	13	-74.6376	732.97	0.920725	-1511.26	1361.98
Adopted as a child	pericalcarine_surfavg_withGlobal	Weighted median	13	-251.013	457.379	0.583138	-1147.48	645.45
Adopted as a child	pericalcarine_thickavg_withGlobal	Inverse variance weighted	14	0.00423351	0.15949	0.978823	-0.308367	0.316834
Adopted as a child	pericalcarine_thickavg_withGlobal	MR Egger	14	0.24488	0.299036	0.428808	-0.34123	0.83099
Adopted as a child	pericalcarine_thickavg_withGlobal	Weighted median	14	0	0.21418	1	-0.419793	0.419793
Adopted as a child	postcentral_surfavg_withGlobal	Inverse variance weighted	15	659.447	412.295	0.109719	-148.651	1467.55
Adopted as a child	postcentral_surfavg_withGlobal	MR Egger	15	-319.358	769.869	0.685036	-1828.3	1189.58
Adopted as a child	postcentral_surfavg_withGlobal	Weighted median	15	581.26	549.601	0.290236	-495.958	1658.48
Adopted as a child	postcentral_thickavg_withGlobal	Inverse variance weighted	14	0.104592	0.134914	0.438193	-0.159839	0.369022
Adopted as a child	postcentral_thickavg_withGlobal	MR Egger	14	0.276809	0.244798	0.280248	-0.202996	0.756613
Adopted as a child	postcentral_thickavg_withGlobal	Weighted median	14	0.296191	0.17713	0.0944923	-0.0509848	0.643366
Adopted as a child	posteriorcingulate_surfavg_withGlobal	Inverse variance weighted	15	-102.179	172.632	0.553927	-440.538	236.181
Adopted as a child	posteriorcingulate_surfavg_withGlobal	MR Egger	15	-56.5993	334.759	0.86834	-712.728	599.529
Adopted as a child	posteriorcingulate_surfavg_withGlobal	Weighted median	15	-77.3942	233.982	0.740819	-535.999	381.211
Adopted as a child	posteriorcingulate_thickavg_withGlobal	Inverse variance weighted	14	-0.00355719	0.196469	0.985555	-0.388637	0.381523
Adopted as a child	posteriorcingulate_thickavg_withGlobal	MR Egger	14	-0.177046	0.370135	0.641013	-0.90251	0.548418
Adopted as a child	posteriorcingulate_thickavg_withGlobal	Weighted median	14	-0.144808	0.264945	0.584681	-0.664099	0.374483
Adopted as a child	precentral_surfavg_withGlobal	Inverse variance weighted	14	-198.939	520.752	0.702444	-1219.61	821.735
Adopted as a child	precentral_surfavg_withGlobal	MR Egger	14	224.61	989.48	0.824247	-1714.77	2163.99
Adopted as a child	precentral_surfavg_withGlobal	Weighted median	14	-497.927	706.091	0.480693	-1881.86	886.011
Adopted as a child	precentral_thickavg_withGlobal	Inverse variance weighted	14	-0.103371	0.147851	0.484457	-0.393159	0.186418
Adopted as a child	precentral_thickavg_withGlobal	MR Egger	14	0.0502416	0.270833	0.85593	-0.480591	0.581074
Adopted as a child	precentral_thickavg_withGlobal	Weighted median	14	0.094233	0.192968	0.625313	-0.283984	0.47245
Adopted as a child	precuneus_surfavg_withGlobal	Inverse variance weighted	13	488.972	453.452	0.280886	-399.794	1377.74
Adopted as a child	precuneus_surfavg_withGlobal	MR Egger	13	163.486	872.23	0.854732	-1546.09	1873.06
Adopted as a child	precuneus_surfavg_withGlobal	Weighted median	13	852.615	603.006	0.157379	-329.276	2034.51
Adopted as a child	precuneus_thickavg_withGlobal	Inverse variance weighted	14	-0.0131662	0.122506	0.914413	-0.253278	0.226946
Adopted as a child	precuneus_thickavg_withGlobal	MR Egger	14	-0.155903	0.224494	0.500616	-0.59591	0.284105
Adopted as a child	precuneus_thickavg_withGlobal	Weighted median	14	0.0799496	0.167885	0.63392	-0.249105	0.409004
Adopted as a child	rostralanteriorcingulate_surfavg_withGlobal	Inverse variance weighted	13	-50.9731	152.7	0.738522	-350.266	248.319
Adopted as a child	rostralanteriorcingulate_surfavg_withGlobal	MR Egger	13	-320.273	289.037	0.291472	-886.787	246.24
Adopted as a child	rostralanteriorcingulate_surfavg_withGlobal	Weighted median	13	-219.028	203.749	0.28238	-618.376	180.32
Adopted as a child	rostralanteriorcingulate_thickavg_withGlobal	Inverse variance weighted	14	0.147297	0.273717	0.590482	-0.389188	0.683783
Adopted as a child	rostralanteriorcingulate_thickavg_withGlobal	MR Egger	14	-0.169436	0.51479	0.747726	-1.17842	0.839552
Adopted as a child	rostralanteriorcingulate_thickavg_withGlobal	Weighted median	14	0.158412	0.359721	0.659665	-0.546642	0.863466
Adopted as a child	rostralmiddlefrontal_surfavg_withGlobal	Inverse variance weighted	15	-162.384	580.396	0.779646	-1299.96	975.194
Adopted as a child	rostralmiddlefrontal_surfavg_withGlobal	MR Egger	15	-331.381	1085.02	0.764886	-2458.02	1795.26
Adopted as a child	rostralmiddlefrontal_surfavg_withGlobal	Weighted median	15	-103.555	799.097	0.896891	-1669.78	1462.68
Adopted as a child	rostralmiddlefrontal_thickavg_withGlobal	Inverse variance weighted	14	-0.123597	0.128359	0.335598	-0.37518	0.127986
Adopted as a child	rostralmiddlefrontal_thickavg_withGlobal	MR Egger	14	-0.11455	0.232945	0.63177	-0.571123	0.342023
Adopted as a child	rostralmiddlefrontal_thickavg_withGlobal	Weighted median	14	-0.222128	0.180425	0.21827	-0.575761	0.131504
Adopted as a child	superiorfrontal_surfavg_withGlobal	Inverse variance weighted	15	-16.0717	581.321	0.977944	-1155.46	1123.32
Adopted as a child	superiorfrontal_surfavg_withGlobal	MR Egger	15	56.7804	1086.5	0.959116	-2072.77	2186.33
Adopted as a child	superiorfrontal_surfavg_withGlobal	Weighted median	15	-577.269	775.739	0.456783	-2097.72	943.179
Adopted as a child	superiorfrontal_thickavg_withGlobal	Inverse variance weighted	14	0.00403289	0.131699	0.975571	-0.254097	0.262163
Adopted as a child	superiorfrontal_thickavg_withGlobal	MR Egger	14	0.0207204	0.248556	0.934937	-0.466449	0.50789
Adopted as a child	superiorfrontal_thickavg_withGlobal	Weighted median	14	0.0964652	0.170677	0.571944	-0.238062	0.430993
Adopted as a child	superiorparietal_surfavg_withGlobal	Inverse variance weighted	15	150.901	595.948	0.800105	-1017.16	1318.96
Adopted as a child	superiorparietal_surfavg_withGlobal	MR Egger	15	405.312	1114.67	0.721989	-1779.44	2590.06
Adopted as a child	superiorparietal_surfavg_withGlobal	Weighted median	15	-370.872	807.143	0.645884	-1952.87	1211.13
Adopted as a child	superiorparietal_thickavg_withGlobal	Inverse variance weighted	14	0.00200883	0.120475	0.986696	-0.234121	0.238139
Adopted as a child	superiorparietal_thickavg_withGlobal	MR Egger	14	-0.0484208	0.228226	0.835542	-0.495743	0.398902
Adopted as a child	superiorparietal_thickavg_withGlobal	Weighted median	14	-0.0658936	0.158546	0.677694	-0.376644	0.244857
Adopted as a child	superiortemporal_surfavg_withGlobal	Inverse variance weighted	13	226.798	361.015	0.529858	-480.791	934.386
Adopted as a child	superiortemporal_surfavg_withGlobal	MR Egger	13	389.523	658.229	0.565966	-900.605	1679.65
Adopted as a child	superiortemporal_surfavg_withGlobal	Weighted median	13	289.088	476.864	0.544363	-645.565	1223.74
Adopted as a child	superiortemporal_thickavg_withGlobal	Inverse variance weighted	12	0.346016	0.172341	0.0446706	0.0082281	0.683804
Adopted as a child	superiortemporal_thickavg_withGlobal	MR Egger	12	0.617957	0.314657	0.0779292	0.00122932	1.23469
Adopted as a child	superiortemporal_thickavg_withGlobal	Weighted median	12	0.347097	0.226707	0.125761	-0.0972497	0.791444
Adopted as a child	supramarginal_surfavg_withGlobal	Inverse variance weighted	15	-147.606	475.351	0.756165	-1079.29	784.082
Adopted as a child	supramarginal_surfavg_withGlobal	MR Egger	15	-148.936	888.581	0.869469	-1890.55	1592.68
Adopted as a child	supramarginal_surfavg_withGlobal	Weighted median	15	264.564	617.021	0.668086	-944.796	1473.92
Adopted as a child	supramarginal_thickavg_withGlobal	Inverse variance weighted	15	0.142901	0.11168	0.2007	-0.0759915	0.361794
Adopted as a child	supramarginal_thickavg_withGlobal	MR Egger	15	0.138649	0.208096	0.516887	-0.26922	0.546517
Adopted as a child	supramarginal_thickavg_withGlobal	Weighted median	15	0.108421	0.141345	0.443042	-0.168616	0.385459
Adopted as a child	temporalpole_surfavg_withGlobal	Inverse variance weighted	12	6.23316	80.2054	0.938055	-150.969	163.436
Adopted as a child	temporalpole_surfavg_withGlobal	MR Egger	12	59.6568	157.815	0.713318	-249.66	368.974
Adopted as a child	temporalpole_surfavg_withGlobal	Weighted median	12	17.4806	105.007	0.867786	-188.332	223.294
Adopted as a child	temporalpole_thickavg_withGlobal	Inverse variance weighted	15	0.270295	0.417658	0.517524	-0.548315	1.0889
Adopted as a child	temporalpole_thickavg_withGlobal	MR Egger	15	1.07967	0.765313	0.181795	-0.42034	2.57969
Adopted as a child	temporalpole_thickavg_withGlobal	Weighted median	15	0.0645631	0.562796	0.908668	-1.03852	1.16764
Adopted as a child	transversetemporal_surfavg_withGlobal	Inverse variance weighted	14	36.0879	75.5344	0.632815	-111.959	184.135
Adopted as a child	transversetemporal_surfavg_withGlobal	MR Egger	14	-65.7568	142.003	0.651603	-344.084	212.57
Adopted as a child	transversetemporal_surfavg_withGlobal	Weighted median	14	68.9012	100.937	0.494849	-128.935	266.737
Adopted as a child	transversetemporal_thickavg_withGlobal	Inverse variance weighted	11	0.2067	0.293423	0.481157	-0.36841	0.78181
Adopted as a child	transversetemporal_thickavg_withGlobal	MR Egger	11	0.265881	0.516298	0.618979	-0.746063	1.27782
Adopted as a child	transversetemporal_thickavg_withGlobal	Weighted median	11	0.332448	0.375386	0.375825	-0.403309	1.0682
Adopted as a child	bankssts_surfavg_withoutGlobal	Inverse variance weighted	15	13.0303	199.652	0.947963	-378.289	404.349
Adopted as a child	bankssts_surfavg_withoutGlobal	MR Egger	15	185.543	373.445	0.627596	-546.408	917.495
Adopted as a child	bankssts_surfavg_withoutGlobal	Weighted median	15	-112.24	281.512	0.69011	-664.003	439.522
Adopted as a child	bankssts_thickavg_withoutGlobal	Inverse variance weighted	14	0.202482	0.242887	0.40448	-0.273576	0.67854
Adopted as a child	bankssts_thickavg_withoutGlobal	MR Egger	14	0.334982	0.468844	0.488594	-0.583952	1.25392
Adopted as a child	bankssts_thickavg_withoutGlobal	Weighted median	14	0.15434	0.336053	0.64604	-0.504325	0.813004
Adopted as a child	caudalanteriorcingulate_surfavg_withoutGlobal	Inverse variance weighted	13	-196.99	189.7	0.29907	-568.803	174.822
Adopted as a child	caudalanteriorcingulate_surfavg_withoutGlobal	MR Egger	13	-234.892	334.52	0.497159	-890.552	420.768
Adopted as a child	caudalanteriorcingulate_surfavg_withoutGlobal	Weighted median	13	-251.337	253.271	0.321021	-747.748	245.074
Adopted as a child	caudalanteriorcingulate_thickavg_withoutGlobal	Inverse variance weighted	13	1.04575	0.336381	0.00187827	0.386446	1.70506
Adopted as a child	caudalanteriorcingulate_thickavg_withoutGlobal	MR Egger	13	0.881658	0.617756	0.181289	-0.329144	2.09246
Adopted as a child	caudalanteriorcingulate_thickavg_withoutGlobal	Weighted median	13	0.914904	0.437278	0.0364142	0.0578396	1.77197
Adopted as a child	caudalmiddlefrontal_surfavg_withoutGlobal	Inverse variance weighted	11	-785.061	575.289	0.172367	-1912.63	342.506
Adopted as a child	caudalmiddlefrontal_surfavg_withoutGlobal	MR Egger	11	-520.824	1014.02	0.619888	-2508.31	1466.66
Adopted as a child	caudalmiddlefrontal_surfavg_withoutGlobal	Weighted median	11	-929.146	760.919	0.222054	-2420.55	562.255
Adopted as a child	caudalmiddlefrontal_thickavg_withoutGlobal	Inverse variance weighted	15	0.112757	0.213936	0.598153	-0.306558	0.532071
Adopted as a child	caudalmiddlefrontal_thickavg_withoutGlobal	MR Egger	15	0.251033	0.400973	0.542113	-0.534874	1.03694
Adopted as a child	caudalmiddlefrontal_thickavg_withoutGlobal	Weighted median	15	0.346388	0.294891	0.240142	-0.231598	0.924375
Adopted as a child	cuneus_surfavg_withoutGlobal	Inverse variance weighted	13	52.4859	319.672	0.869584	-574.072	679.044
Adopted as a child	cuneus_surfavg_withoutGlobal	MR Egger	13	480.763	613.546	0.449829	-721.787	1683.31
Adopted as a child	cuneus_surfavg_withoutGlobal	Weighted median	13	-386.459	428.018	0.366578	-1225.37	452.457
Adopted as a child	cuneus_thickavg_withoutGlobal	Inverse variance weighted	15	-0.0644789	0.187235	0.730565	-0.431459	0.302502
Adopted as a child	cuneus_thickavg_withoutGlobal	MR Egger	15	0.234875	0.35092	0.515009	-0.452929	0.922678
Adopted as a child	cuneus_thickavg_withoutGlobal	Weighted median	15	0.0921381	0.234987	0.694985	-0.368436	0.552713
Adopted as a child	entorhinal_surfavg_withoutGlobal	Inverse variance weighted	14	-5.1935	104.592	0.960397	-210.194	199.807
Adopted as a child	entorhinal_surfavg_withoutGlobal	MR Egger	14	-155.661	197.944	0.446893	-543.632	232.31
Adopted as a child	entorhinal_surfavg_withoutGlobal	Weighted median	14	48.6611	137.849	0.724086	-221.522	318.845
Adopted as a child	entorhinal_thickavg_withoutGlobal	Inverse variance weighted	14	-0.793109	0.500868	0.113314	-1.77481	0.188592
Adopted as a child	entorhinal_thickavg_withoutGlobal	MR Egger	14	0.194433	0.913474	0.835016	-1.59597	1.98484
Adopted as a child	entorhinal_thickavg_withoutGlobal	Weighted median	14	-1.36301	0.692917	0.0491771	-2.72112	-0.00488697
Adopted as a child	frontalpole_surfavg_withoutGlobal	Inverse variance weighted	13	-45.3004	56.5776	0.423318	-156.192	65.5916
Adopted as a child	frontalpole_surfavg_withoutGlobal	MR Egger	13	-17.7061	107.134	0.87173	-227.689	192.277
Adopted as a child	frontalpole_surfavg_withoutGlobal	Weighted median	13	-36.1805	72.4423	0.61747	-178.167	105.806
Adopted as a child	frontalpole_thickavg_withoutGlobal	Inverse variance weighted	9	0.114766	0.449531	0.79849	-0.766315	0.995847
Adopted as a child	frontalpole_thickavg_withoutGlobal	MR Egger	9	-0.240133	0.8213	0.778471	-1.84988	1.36962
Adopted as a child	frontalpole_thickavg_withoutGlobal	Weighted median	9	0.313843	0.568441	0.580871	-0.800301	1.42799
Adopted as a child	fusiform_surfavg_withoutGlobal	Inverse variance weighted	12	-305.541	586.144	0.602176	-1454.38	843.3
Adopted as a child	fusiform_surfavg_withoutGlobal	MR Egger	12	180.107	1040.84	0.866073	-1859.95	2220.16
Adopted as a child	fusiform_surfavg_withoutGlobal	Weighted median	12	-945.215	796.139	0.23513	-2505.65	615.217
Adopted as a child	fusiform_thickavg_withoutGlobal	Inverse variance weighted	14	0.052099	0.211347	0.805288	-0.36214	0.466338
Adopted as a child	fusiform_thickavg_withoutGlobal	MR Egger	14	0.417528	0.397496	0.31423	-0.361563	1.19662
Adopted as a child	fusiform_thickavg_withoutGlobal	Weighted median	14	0.0720816	0.293122	0.805752	-0.502437	0.6466
Adopted as a child	inferiorparietal_surfavg_withoutGlobal	Inverse variance weighted	14	527.784	908.307	0.561198	-1252.5	2308.07
Adopted as a child	inferiorparietal_surfavg_withoutGlobal	MR Egger	14	-400.451	1650.12	0.812352	-3634.68	2833.78
Adopted as a child	inferiorparietal_surfavg_withoutGlobal	Weighted median	14	555.771	1252.52	0.657244	-1899.17	3010.71
Adopted as a child	inferiorparietal_thickavg_withoutGlobal	Inverse variance weighted	13	0.227624	0.198997	0.252682	-0.162409	0.617658
Adopted as a child	inferiorparietal_thickavg_withoutGlobal	MR Egger	13	0.58201	0.367492	0.141561	-0.138275	1.3023
Adopted as a child	inferiorparietal_thickavg_withoutGlobal	Weighted median	13	0.351298	0.26742	0.188962	-0.172846	0.875441
Adopted as a child	inferiortemporal_surfavg_withoutGlobal	Inverse variance weighted	11	-484.239	686.309	0.480456	-1829.4	860.927
Adopted as a child	inferiortemporal_surfavg_withoutGlobal	MR Egger	11	-138.01	1209.5	0.911659	-2508.62	2232.6
Adopted as a child	inferiortemporal_surfavg_withoutGlobal	Weighted median	11	-34.2277	889.073	0.969291	-1776.81	1708.36
Adopted as a child	inferiortemporal_thickavg_withoutGlobal	Inverse variance weighted	13	0.0830529	0.243543	0.733089	-0.394291	0.560397
Adopted as a child	inferiortemporal_thickavg_withoutGlobal	MR Egger	13	0.71591	0.470813	0.156575	-0.206883	1.6387
Adopted as a child	inferiortemporal_thickavg_withoutGlobal	Weighted median	13	-0.0764209	0.32518	0.8142	-0.713775	0.560933
Adopted as a child	insula_surfavg_withoutGlobal	Inverse variance weighted	14	-192.087	344.555	0.577192	-867.415	483.242
Adopted as a child	insula_surfavg_withoutGlobal	MR Egger	14	314.266	651.048	0.637989	-961.788	1590.32
Adopted as a child	insula_surfavg_withoutGlobal	Weighted median	14	-28.7874	449.594	0.948946	-909.991	852.416
Adopted as a child	insula_thickavg_withoutGlobal	Inverse variance weighted	14	0.0566332	0.223934	0.800344	-0.382278	0.495544
Adopted as a child	insula_thickavg_withoutGlobal	MR Egger	14	0.450949	0.421747	0.305999	-0.375676	1.27757
Adopted as a child	insula_thickavg_withoutGlobal	Weighted median	14	0.26708	0.302469	0.377237	-0.32576	0.859919
Adopted as a child	isthmuscingulate_surfavg_withoutGlobal	Inverse variance weighted	13	242.362	236.639	0.305747	-221.45	706.174
Adopted as a child	isthmuscingulate_surfavg_withoutGlobal	MR Egger	13	688.092	455.453	0.159024	-204.595	1580.78
Adopted as a child	isthmuscingulate_surfavg_withoutGlobal	Weighted median	13	145.803	318.306	0.64691	-478.077	769.683
Adopted as a child	isthmuscingulate_thickavg_withoutGlobal	Inverse variance weighted	14	0.23271	0.279892	0.405731	-0.315878	0.781299
Adopted as a child	isthmuscingulate_thickavg_withoutGlobal	MR Egger	14	0.304396	0.520372	0.569412	-0.715534	1.32433
Adopted as a child	isthmuscingulate_thickavg_withoutGlobal	Weighted median	14	0.175557	0.362809	0.62847	-0.535549	0.886662
Adopted as a child	lateraloccipital_surfavg_withoutGlobal	Inverse variance weighted	13	-556.157	811.356	0.49305	-2146.42	1034.1
Adopted as a child	lateraloccipital_surfavg_withoutGlobal	MR Egger	13	1901.44	1539.44	0.242506	-1115.86	4918.74
Adopted as a child	lateraloccipital_surfavg_withoutGlobal	Weighted median	13	3.33627	1150.73	0.997687	-2252.1	2258.78
Adopted as a child	lateraloccipital_thickavg_withoutGlobal	Inverse variance weighted	15	0.0858469	0.186433	0.645179	-0.279562	0.451256
Adopted as a child	lateraloccipital_thickavg_withoutGlobal	MR Egger	15	0.143591	0.350291	0.68854	-0.54298	0.830162
Adopted as a child	lateraloccipital_thickavg_withoutGlobal	Weighted median	15	0.0615379	0.240633	0.798157	-0.410103	0.533178
Adopted as a child	lateralorbitofrontal_surfavg_withoutGlobal	Inverse variance weighted	14	-635.569	412.312	0.123202	-1443.7	172.564
Adopted as a child	lateralorbitofrontal_surfavg_withoutGlobal	MR Egger	14	-27.2242	775.68	0.972579	-1547.56	1493.11
Adopted as a child	lateralorbitofrontal_surfavg_withoutGlobal	Weighted median	14	-753.639	570.715	0.186663	-1872.24	364.963
Adopted as a child	lateralorbitofrontal_thickavg_withoutGlobal	Inverse variance weighted	14	0.226171	0.219374	0.302549	-0.203802	0.656145
Adopted as a child	lateralorbitofrontal_thickavg_withoutGlobal	MR Egger	14	-0.428819	0.414087	0.320818	-1.24043	0.382791
Adopted as a child	lateralorbitofrontal_thickavg_withoutGlobal	Weighted median	14	0.175948	0.302373	0.560641	-0.416703	0.768599
Adopted as a child	lingual_surfavg_withoutGlobal	Inverse variance weighted	14	-72.3982	561.147	0.897343	-1172.25	1027.45
Adopted as a child	lingual_surfavg_withoutGlobal	MR Egger	14	632.979	1021.71	0.547149	-1369.56	2635.52
Adopted as a child	lingual_surfavg_withoutGlobal	Weighted median	14	-862.159	823.317	0.295018	-2475.86	751.542
Adopted as a child	lingual_thickavg_withoutGlobal	Inverse variance weighted	12	0.31256	0.192397	0.104257	-0.0645385	0.689658
Adopted as a child	lingual_thickavg_withoutGlobal	MR Egger	12	0.791858	0.360327	0.052654	0.0856158	1.4981
Adopted as a child	lingual_thickavg_withoutGlobal	Weighted median	12	0.414693	0.259628	0.110207	-0.0941767	0.923564
Adopted as a child	medialorbitofrontal_surfavg_withoutGlobal	Inverse variance weighted	15	-501.462	307.945	0.103438	-1105.03	102.111
Adopted as a child	medialorbitofrontal_surfavg_withoutGlobal	MR Egger	15	-510.1	598.104	0.409175	-1682.38	662.185
Adopted as a child	medialorbitofrontal_surfavg_withoutGlobal	Weighted median	15	-485.393	435.41	0.264938	-1338.8	368.01
Adopted as a child	medialorbitofrontal_thickavg_withoutGlobal	Inverse variance weighted	14	-0.11987	0.228266	0.59949	-0.567272	0.327531
Adopted as a child	medialorbitofrontal_thickavg_withoutGlobal	MR Egger	14	0.187105	0.417491	0.662018	-0.631177	1.00539
Adopted as a child	medialorbitofrontal_thickavg_withoutGlobal	Weighted median	14	-0.147577	0.300374	0.623206	-0.73631	0.441156
Adopted as a child	middletemporal_surfavg_withoutGlobal	Inverse variance weighted	14	22.8371	603.173	0.969798	-1159.38	1205.06
Adopted as a child	middletemporal_surfavg_withoutGlobal	MR Egger	14	-503.666	1126.07	0.662642	-2710.77	1703.44
Adopted as a child	middletemporal_surfavg_withoutGlobal	Weighted median	14	-385.56	816.685	0.636853	-1986.26	1215.14
Adopted as a child	middletemporal_thickavg_withoutGlobal	Inverse variance weighted	15	0.220308	0.224381	0.326176	-0.21948	0.660096
Adopted as a child	middletemporal_thickavg_withoutGlobal	MR Egger	15	0.323541	0.420018	0.454892	-0.499694	1.14678
Adopted as a child	middletemporal_thickavg_withoutGlobal	Weighted median	15	0.168427	0.306227	0.582314	-0.431778	0.768633
Adopted as a child	paracentral_surfavg_withoutGlobal	Inverse variance weighted	14	-57.2483	315.049	0.855809	-674.745	560.248
Adopted as a child	paracentral_surfavg_withoutGlobal	MR Egger	14	-56.1457	641.819	0.931734	-1314.11	1201.82
Adopted as a child	paracentral_surfavg_withoutGlobal	Weighted median	14	333.7	407.273	0.412585	-464.554	1131.95
Adopted as a child	paracentral_thickavg_withoutGlobal	Inverse variance weighted	15	0.0276174	0.219248	0.89976	-0.402108	0.457343
Adopted as a child	paracentral_thickavg_withoutGlobal	MR Egger	15	0.426914	0.40923	0.315862	-0.375177	1.22901
Adopted as a child	paracentral_thickavg_withoutGlobal	Weighted median	15	-0.0401961	0.29471	0.891511	-0.617827	0.537435
Adopted as a child	parahippocampal_surfavg_withoutGlobal	Inverse variance weighted	14	-53.8665	142.225	0.70488	-332.628	224.895
Adopted as a child	parahippocampal_surfavg_withoutGlobal	MR Egger	14	-113.62	279.423	0.691443	-661.289	434.049
Adopted as a child	parahippocampal_surfavg_withoutGlobal	Weighted median	14	-112.065	189.344	0.553944	-483.179	259.049
Adopted as a child	parahippocampal_thickavg_withoutGlobal	Inverse variance weighted	15	0.168786	0.413476	0.683117	-0.641626	0.979199
Adopted as a child	parahippocampal_thickavg_withoutGlobal	MR Egger	15	1.18979	0.775176	0.148789	-0.329553	2.70914
Adopted as a child	parahippocampal_thickavg_withoutGlobal	Weighted median	15	0.123227	0.577916	0.83115	-1.00949	1.25594
Adopted as a child	parsopercularis_surfavg_withoutGlobal	Inverse variance weighted	12	-222.594	347.824	0.522196	-904.328	459.14
Adopted as a child	parsopercularis_surfavg_withoutGlobal	MR Egger	12	-776.768	625.992	0.242979	-2003.71	450.176
Adopted as a child	parsopercularis_surfavg_withoutGlobal	Weighted median	12	-508.57	455.656	0.264368	-1401.66	384.516
Adopted as a child	parsopercularis_thickavg_withoutGlobal	Inverse variance weighted	15	0.0921686	0.198803	0.642922	-0.297485	0.481822
Adopted as a child	parsopercularis_thickavg_withoutGlobal	MR Egger	15	0.211208	0.372908	0.580782	-0.519693	0.942108
Adopted as a child	parsopercularis_thickavg_withoutGlobal	Weighted median	15	0.0902662	0.274603	0.74237	-0.447955	0.628487
Adopted as a child	parsorbitalis_surfavg_withoutGlobal	Inverse variance weighted	15	3.31059	122.183	0.978384	-236.169	242.79
Adopted as a child	parsorbitalis_surfavg_withoutGlobal	MR Egger	15	50.8526	236.724	0.833242	-413.127	514.832
Adopted as a child	parsorbitalis_surfavg_withoutGlobal	Weighted median	15	169.786	160.835	0.291126	-145.45	485.023
Adopted as a child	parsorbitalis_thickavg_withoutGlobal	Inverse variance weighted	15	0.18802	0.269003	0.484582	-0.339225	0.715265
Adopted as a child	parsorbitalis_thickavg_withoutGlobal	MR Egger	15	0.561851	0.504865	0.285918	-0.427684	1.55139
Adopted as a child	parsorbitalis_thickavg_withoutGlobal	Weighted median	15	0.0259213	0.351182	0.94116	-0.662396	0.714239
Adopted as a child	parstriangularis_surfavg_withoutGlobal	Inverse variance weighted	13	-209.346	296.622	0.480333	-790.725	372.033
Adopted as a child	parstriangularis_surfavg_withoutGlobal	MR Egger	13	-799.06	537.162	0.164962	-1851.9	253.778
Adopted as a child	parstriangularis_surfavg_withoutGlobal	Weighted median	13	-191.942	399.947	0.631285	-975.838	591.954
Adopted as a child	parstriangularis_thickavg_withoutGlobal	Inverse variance weighted	15	0.204974	0.203465	0.313737	-0.193819	0.603766
Adopted as a child	parstriangularis_thickavg_withoutGlobal	MR Egger	15	0.210124	0.381446	0.591069	-0.537509	0.957757
Adopted as a child	parstriangularis_thickavg_withoutGlobal	Weighted median	15	-0.146998	0.273863	0.591433	-0.683769	0.389772
Adopted as a child	pericalcarine_surfavg_withoutGlobal	Inverse variance weighted	13	-33.3098	353.681	0.924966	-726.525	659.905
Adopted as a child	pericalcarine_surfavg_withoutGlobal	MR Egger	13	-249.965	662.496	0.713123	-1548.46	1048.53
Adopted as a child	pericalcarine_surfavg_withoutGlobal	Weighted median	13	-335.173	482.772	0.487514	-1281.41	611.06
Adopted as a child	pericalcarine_thickavg_withoutGlobal	Inverse variance weighted	14	-0.0633865	0.178113	0.721932	-0.412488	0.285715
Adopted as a child	pericalcarine_thickavg_withoutGlobal	MR Egger	14	0.084943	0.335676	0.804512	-0.572981	0.742867
Adopted as a child	pericalcarine_thickavg_withoutGlobal	Weighted median	14	-0.15161	0.232529	0.5144	-0.607367	0.304148
Adopted as a child	postcentral_surfavg_withoutGlobal	Inverse variance weighted	14	-321.438	661.026	0.626775	-1617.05	974.173
Adopted as a child	postcentral_surfavg_withoutGlobal	MR Egger	14	687.432	1241.51	0.589948	-1745.93	3120.79
Adopted as a child	postcentral_surfavg_withoutGlobal	Weighted median	14	-225.048	900.221	0.802594	-1989.48	1539.39
Adopted as a child	postcentral_thickavg_withoutGlobal	Inverse variance weighted	15	0.145996	0.177516	0.410828	-0.201936	0.493929
Adopted as a child	postcentral_thickavg_withoutGlobal	MR Egger	15	0.552198	0.332087	0.120258	-0.0986923	1.20309
Adopted as a child	postcentral_thickavg_withoutGlobal	Weighted median	15	0.247701	0.239436	0.300894	-0.221593	0.716995
Adopted as a child	posteriorcingulate_surfavg_withoutGlobal	Inverse variance weighted	14	-123.289	230.57	0.592847	-575.206	328.628
Adopted as a child	posteriorcingulate_surfavg_withoutGlobal	MR Egger	14	-113.047	421.804	0.793245	-939.783	713.69
Adopted as a child	posteriorcingulate_surfavg_withoutGlobal	Weighted median	14	-77.196	326.795	0.813261	-717.713	563.321
Adopted as a child	posteriorcingulate_thickavg_withoutGlobal	Inverse variance weighted	15	0.246616	0.209899	0.240022	-0.164785	0.658018
Adopted as a child	posteriorcingulate_thickavg_withoutGlobal	MR Egger	15	0.0309471	0.402228	0.939844	-0.75742	0.819314
Adopted as a child	posteriorcingulate_thickavg_withoutGlobal	Weighted median	15	0.131844	0.289993	0.649365	-0.436543	0.700231
Adopted as a child	precentral_surfavg_withoutGlobal	Inverse variance weighted	14	-237.137	735.186	0.747034	-1678.1	1203.83
Adopted as a child	precentral_surfavg_withoutGlobal	MR Egger	14	-749.401	1338.64	0.585898	-3373.13	1874.33
Adopted as a child	precentral_surfavg_withoutGlobal	Weighted median	14	-129.514	984.543	0.895343	-2059.22	1800.19
Adopted as a child	precentral_thickavg_withoutGlobal	Inverse variance weighted	14	0.119409	0.214747	0.57818	-0.301495	0.540314
Adopted as a child	precentral_thickavg_withoutGlobal	MR Egger	14	0.304673	0.405449	0.466868	-0.490008	1.09935
Adopted as a child	precentral_thickavg_withoutGlobal	Weighted median	14	0	0.278796	1	-0.546441	0.546441
Adopted as a child	precuneus_surfavg_withoutGlobal	Inverse variance weighted	14	-98.9095	784.509	0.89967	-1636.55	1438.73
Adopted as a child	precuneus_surfavg_withoutGlobal	MR Egger	14	-882.54	1484.87	0.563314	-3792.89	2027.81
Adopted as a child	precuneus_surfavg_withoutGlobal	Weighted median	14	33.7163	943.952	0.971507	-1816.43	1883.86
Adopted as a child	precuneus_thickavg_withoutGlobal	Inverse variance weighted	13	0.125972	0.199892	0.528564	-0.265816	0.517759
Adopted as a child	precuneus_thickavg_withoutGlobal	MR Egger	13	0.122828	0.369535	0.745846	-0.601461	0.847117
Adopted as a child	precuneus_thickavg_withoutGlobal	Weighted median	13	0.186535	0.258119	0.469882	-0.319378	0.692448
Adopted as a child	rostralanteriorcingulate_surfavg_withoutGlobal	Inverse variance weighted	14	-65.4139	214.167	0.760036	-485.181	354.353
Adopted as a child	rostralanteriorcingulate_surfavg_withoutGlobal	MR Egger	14	-560.47	367.175	0.152818	-1280.13	159.194
Adopted as a child	rostralanteriorcingulate_surfavg_withoutGlobal	Weighted median	14	-281.506	276.277	0.308238	-823.008	259.996
Adopted as a child	rostralanteriorcingulate_thickavg_withoutGlobal	Inverse variance weighted	14	0.389467	0.300833	0.195449	-0.200167	0.9791
Adopted as a child	rostralanteriorcingulate_thickavg_withoutGlobal	MR Egger	14	0.153147	0.565431	0.791109	-0.955098	1.26139
Adopted as a child	rostralanteriorcingulate_thickavg_withoutGlobal	Weighted median	14	0.247194	0.409898	0.546467	-0.556206	1.05059
Adopted as a child	rostralmiddlefrontal_surfavg_withoutGlobal	Inverse variance weighted	12	-305.777	1102.27	0.781468	-2466.22	1854.67
Adopted as a child	rostralmiddlefrontal_surfavg_withoutGlobal	MR Egger	12	882.111	1957.65	0.661892	-2954.88	4719.1
Adopted as a child	rostralmiddlefrontal_surfavg_withoutGlobal	Weighted median	12	-681.426	1451.38	0.63871	-3526.13	2163.28
Adopted as a child	rostralmiddlefrontal_thickavg_withoutGlobal	Inverse variance weighted	14	0.0473393	0.191925	0.805175	-0.328834	0.423513
Adopted as a child	rostralmiddlefrontal_thickavg_withoutGlobal	MR Egger	14	0.302596	0.348389	0.402126	-0.380246	0.985438
Adopted as a child	rostralmiddlefrontal_thickavg_withoutGlobal	Weighted median	14	-0.164147	0.250873	0.512916	-0.655857	0.327563
Adopted as a child	superiorfrontal_surfavg_withoutGlobal	Inverse variance weighted	13	-1072.65	1160.47	0.355314	-3347.17	1201.86
Adopted as a child	superiorfrontal_surfavg_withoutGlobal	MR Egger	13	1005.29	2141.46	0.647922	-3191.97	5202.56
Adopted as a child	superiorfrontal_surfavg_withoutGlobal	Weighted median	13	-2006.72	1644.22	0.222285	-5229.39	1215.94
Adopted as a child	superiorfrontal_thickavg_withoutGlobal	Inverse variance weighted	15	0.130527	0.215587	0.544881	-0.292023	0.553077
Adopted as a child	superiorfrontal_thickavg_withoutGlobal	MR Egger	15	0.661714	0.403356	0.124857	-0.128864	1.45229
Adopted as a child	superiorfrontal_thickavg_withoutGlobal	Weighted median	15	0.169469	0.283733	0.550319	-0.386649	0.725587
Adopted as a child	superiorparietal_surfavg_withoutGlobal	Inverse variance weighted	12	462.241	955.968	0.628718	-1411.46	2335.94
Adopted as a child	superiorparietal_surfavg_withoutGlobal	MR Egger	12	-1845.47	1823.24	0.33531	-5419.01	1728.08
Adopted as a child	superiorparietal_surfavg_withoutGlobal	Weighted median	12	-989.177	1281.86	0.440307	-3501.62	1523.26
Adopted as a child	superiorparietal_thickavg_withoutGlobal	Inverse variance weighted	14	0.0869242	0.186821	0.641731	-0.279246	0.453094
Adopted as a child	superiorparietal_thickavg_withoutGlobal	MR Egger	14	0.0990564	0.354175	0.784484	-0.595127	0.79324
Adopted as a child	superiorparietal_thickavg_withoutGlobal	Weighted median	14	0.19513	0.23693	0.41018	-0.269253	0.659512
Adopted as a child	superiortemporal_surfavg_withoutGlobal	Inverse variance weighted	13	549.292	597.819	0.358186	-622.433	1721.02
Adopted as a child	superiortemporal_surfavg_withoutGlobal	MR Egger	13	839.914	1089.84	0.457132	-1296.17	2976
Adopted as a child	superiortemporal_surfavg_withoutGlobal	Weighted median	13	-124.472	795.42	0.87565	-1683.5	1434.55
Adopted as a child	superiortemporal_thickavg_withoutGlobal	Inverse variance weighted	14	0.20885	0.241684	0.387507	-0.26485	0.682551
Adopted as a child	superiortemporal_thickavg_withoutGlobal	MR Egger	14	1.24681	0.44285	0.0155919	0.378823	2.1148
Adopted as a child	superiortemporal_thickavg_withoutGlobal	Weighted median	14	0.374913	0.320226	0.241688	-0.25273	1.00256
Adopted as a child	supramarginal_surfavg_withoutGlobal	Inverse variance weighted	15	-456.954	693.976	0.510244	-1817.15	903.24
Adopted as a child	supramarginal_surfavg_withoutGlobal	MR Egger	15	290.378	1298.38	0.826508	-2254.45	2835.2
Adopted as a child	supramarginal_surfavg_withoutGlobal	Weighted median	15	-162.892	893.108	0.855279	-1913.38	1587.6
Adopted as a child	supramarginal_thickavg_withoutGlobal	Inverse variance weighted	14	0.18097	0.201744	0.369706	-0.214449	0.576388
Adopted as a child	supramarginal_thickavg_withoutGlobal	MR Egger	14	0.374374	0.380849	0.345012	-0.37209	1.12084
Adopted as a child	supramarginal_thickavg_withoutGlobal	Weighted median	14	0.207162	0.260759	0.426928	-0.303925	0.71825
Adopted as a child	temporalpole_surfavg_withoutGlobal	Inverse variance weighted	13	-8.50665	91.6626	0.926059	-188.165	171.152
Adopted as a child	temporalpole_surfavg_withoutGlobal	MR Egger	13	18.8273	195.372	0.924963	-364.103	401.757
Adopted as a child	temporalpole_surfavg_withoutGlobal	Weighted median	13	20.6621	121.541	0.865009	-217.559	258.883
Adopted as a child	temporalpole_thickavg_withoutGlobal	Inverse variance weighted	13	0.0547893	0.470171	0.907232	-0.866745	0.976324
Adopted as a child	temporalpole_thickavg_withoutGlobal	MR Egger	13	0.79948	0.886313	0.386367	-0.937695	2.53665
Adopted as a child	temporalpole_thickavg_withoutGlobal	Weighted median	13	0.222118	0.635234	0.726592	-1.02294	1.46718
Adopted as a child	transversetemporal_surfavg_withoutGlobal	Inverse variance weighted	15	-50.1243	88.8626	0.57271	-224.295	124.046
Adopted as a child	transversetemporal_surfavg_withoutGlobal	MR Egger	15	93.709	166.383	0.582875	-232.402	419.82
Adopted as a child	transversetemporal_surfavg_withoutGlobal	Weighted median	15	34.6147	117.642	0.768576	-195.963	265.193
Adopted as a child	transversetemporal_thickavg_withoutGlobal	Inverse variance weighted	12	-0.0502053	0.328871	0.878667	-0.694792	0.594381
Adopted as a child	transversetemporal_thickavg_withoutGlobal	MR Egger	12	0.193394	0.609503	0.757544	-1.00123	1.38802
Adopted as a child	transversetemporal_thickavg_withoutGlobal	Weighted median	12	0.273742	0.418617	0.513162	-0.546746	1.09423
Felt hated by family member as a child	bankssts_surfavg_withGlobal	Inverse variance weighted	11	31.6869	18.0304	0.0788476	-3.65274	67.0265
Felt hated by family member as a child	bankssts_surfavg_withGlobal	MR Egger	11	107.622	42.9074	0.0334077	23.5231	191.72
Felt hated by family member as a child	bankssts_surfavg_withGlobal	Weighted median	11	32.6499	24.0959	0.175418	-14.5781	79.8779
Felt hated by family member as a child	bankssts_thickavg_withGlobal	Inverse variance weighted	11	-0.0200546	0.0200248	0.31659	-0.0593033	0.019194
Felt hated by family member as a child	bankssts_thickavg_withGlobal	MR Egger	11	-0.0249087	0.0490414	0.623728	-0.12103	0.0712125
Felt hated by family member as a child	bankssts_thickavg_withGlobal	Weighted median	11	-0.00543855	0.0264615	0.83716	-0.057303	0.0464259
Felt hated by family member as a child	caudalanteriorcingulate_surfavg_withGlobal	Inverse variance weighted	10	3.2822	20.2615	0.871312	-36.4303	42.9947
Felt hated by family member as a child	caudalanteriorcingulate_surfavg_withGlobal	MR Egger	10	23.3011	52.3457	0.668017	-79.2965	125.899
Felt hated by family member as a child	caudalanteriorcingulate_surfavg_withGlobal	Weighted median	10	12.9113	24.9004	0.604096	-35.8934	61.7161
Felt hated by family member as a child	caudalanteriorcingulate_thickavg_withGlobal	Inverse variance weighted	11	-0.0214472	0.0359221	0.550476	-0.0918546	0.0489602
Felt hated by family member as a child	caudalanteriorcingulate_thickavg_withGlobal	MR Egger	11	0.0715798	0.0834061	0.413049	-0.0918962	0.235056
Felt hated by family member as a child	caudalanteriorcingulate_thickavg_withGlobal	Weighted median	11	-0.0123332	0.0484063	0.798889	-0.10721	0.0825431
Felt hated by family member as a child	caudalmiddlefrontal_surfavg_withGlobal	Inverse variance weighted	11	-1.56172	42.1022	0.97041	-84.0821	80.9586
Felt hated by family member as a child	caudalmiddlefrontal_surfavg_withGlobal	MR Egger	11	87.2844	100.191	0.406294	-109.09	283.659
Felt hated by family member as a child	caudalmiddlefrontal_surfavg_withGlobal	Weighted median	11	19.1529	57.0818	0.737222	-92.7275	131.033
Felt hated by family member as a child	caudalmiddlefrontal_thickavg_withGlobal	Inverse variance weighted	9	0.000257661	0.0173725	0.988167	-0.0337924	0.0343077
Felt hated by family member as a child	caudalmiddlefrontal_thickavg_withGlobal	MR Egger	9	0.0270622	0.0442398	0.56006	-0.0596477	0.113772
Felt hated by family member as a child	caudalmiddlefrontal_thickavg_withGlobal	Weighted median	9	-0.0198762	0.0224321	0.375585	-0.0638431	0.0240907
Felt hated by family member as a child	cuneus_surfavg_withGlobal	Inverse variance weighted	10	-24.2313	25.5282	0.34252	-74.2665	25.8039
Felt hated by family member as a child	cuneus_surfavg_withGlobal	MR Egger	10	-127.44	63.3387	0.0790281	-251.584	-3.29607
Felt hated by family member as a child	cuneus_surfavg_withGlobal	Weighted median	10	-54.6183	34.013	0.108316	-121.284	12.0472
Felt hated by family member as a child	cuneus_thickavg_withGlobal	Inverse variance weighted	11	-0.0155668	0.0175257	0.374419	-0.0499171	0.0187835
Felt hated by family member as a child	cuneus_thickavg_withGlobal	MR Egger	11	0.0726557	0.0415085	0.113976	-0.0087011	0.154012
Felt hated by family member as a child	cuneus_thickavg_withGlobal	Weighted median	11	-0.00301172	0.0246919	0.902921	-0.0514078	0.0453843
Felt hated by family member as a child	entorhinal_surfavg_withGlobal	Inverse variance weighted	9	-4.94735	12.2124	0.685397	-28.8836	18.9889
Felt hated by family member as a child	entorhinal_surfavg_withGlobal	MR Egger	9	-66.2575	30.9432	0.0695052	-126.906	-5.60868
Felt hated by family member as a child	entorhinal_surfavg_withGlobal	Weighted median	9	-11.7368	16.2618	0.470455	-43.61	20.1364
Felt hated by family member as a child	entorhinal_thickavg_withGlobal	Inverse variance weighted	11	-0.0799869	0.0511955	0.118198	-0.18033	0.0203563
Felt hated by family member as a child	entorhinal_thickavg_withGlobal	MR Egger	11	-0.0824659	0.121627	0.514809	-0.320855	0.155923
Felt hated by family member as a child	entorhinal_thickavg_withGlobal	Weighted median	11	-0.0716156	0.0656152	0.275076	-0.200221	0.0569902
Felt hated by family member as a child	frontalpole_surfavg_withGlobal	Inverse variance weighted	11	-0.437108	5.559	0.937326	-11.3327	10.4585
Felt hated by family member as a child	frontalpole_surfavg_withGlobal	MR Egger	11	18.0924	12.1639	0.171086	-5.74889	41.9337
Felt hated by family member as a child	frontalpole_surfavg_withGlobal	Weighted median	11	-2.36921	7.06794	0.73747	-16.2224	11.4839
Felt hated by family member as a child	frontalpole_thickavg_withGlobal	Inverse variance weighted	10	0.008504	0.0386545	0.825871	-0.0672587	0.0842667
Felt hated by family member as a child	frontalpole_thickavg_withGlobal	MR Egger	10	0.00729089	0.101959	0.944749	-0.192549	0.207131
Felt hated by family member as a child	frontalpole_thickavg_withGlobal	Weighted median	10	0.0113932	0.0524286	0.827968	-0.0913668	0.114153
Felt hated by family member as a child	fusiform_surfavg_withGlobal	Inverse variance weighted	11	10.407	40.1932	0.795693	-68.3717	89.1857
Felt hated by family member as a child	fusiform_surfavg_withGlobal	MR Egger	11	16.2994	95.6132	0.868409	-171.102	203.701
Felt hated by family member as a child	fusiform_surfavg_withGlobal	Weighted median	11	6.19284	51.2431	0.903808	-94.2436	106.629
Felt hated by family member as a child	fusiform_thickavg_withGlobal	Inverse variance weighted	11	-0.0135571	0.0168225	0.420304	-0.0465292	0.0194149
Felt hated by family member as a child	fusiform_thickavg_withGlobal	MR Egger	11	-0.042991	0.03997	0.310102	-0.121332	0.0353503
Felt hated by family member as a child	fusiform_thickavg_withGlobal	Weighted median	11	-0.0150984	0.0214435	0.481371	-0.0571277	0.0269309
Felt hated by family member as a child	inferiorparietal_surfavg_withGlobal	Inverse variance weighted	10	-61.3528	71.6123	0.391591	-201.713	79.0072
Felt hated by family member as a child	inferiorparietal_surfavg_withGlobal	MR Egger	10	-173.236	164.45	0.32292	-495.558	149.086
Felt hated by family member as a child	inferiorparietal_surfavg_withGlobal	Weighted median	10	-45.9783	94.2619	0.625711	-230.732	138.775
Felt hated by family member as a child	inferiorparietal_thickavg_withGlobal	Inverse variance weighted	10	-0.0041428	0.0126141	0.742589	-0.0288664	0.0205808
Felt hated by family member as a child	inferiorparietal_thickavg_withGlobal	MR Egger	10	-0.0102509	0.030401	0.744649	-0.0698368	0.049335
Felt hated by family member as a child	inferiorparietal_thickavg_withGlobal	Weighted median	10	-0.00610181	0.0163646	0.709248	-0.0381764	0.0259728
Felt hated by family member as a child	inferiortemporal_surfavg_withGlobal	Inverse variance weighted	10	12.9045	49.5657	0.794593	-84.2442	110.053
Felt hated by family member as a child	inferiortemporal_surfavg_withGlobal	MR Egger	10	140.419	118.176	0.268822	-91.206	372.045
Felt hated by family member as a child	inferiortemporal_surfavg_withGlobal	Weighted median	10	-0.159685	68.0488	0.998128	-133.535	133.216
Felt hated by family member as a child	inferiortemporal_thickavg_withGlobal	Inverse variance weighted	11	-0.0095496	0.0195428	0.625089	-0.0478535	0.0287543
Felt hated by family member as a child	inferiortemporal_thickavg_withGlobal	MR Egger	11	-0.0351352	0.047708	0.480203	-0.128643	0.0583724
Felt hated by family member as a child	inferiortemporal_thickavg_withGlobal	Weighted median	11	-0.00442841	0.0265125	0.867346	-0.0563929	0.0475361
Felt hated by family member as a child	insula_surfavg_withGlobal	Inverse variance weighted	11	-20.0585	26.9004	0.455874	-72.7833	32.6663
Felt hated by family member as a child	insula_surfavg_withGlobal	MR Egger	11	-81.2617	63.9487	0.235686	-206.601	44.0778
Felt hated by family member as a child	insula_surfavg_withGlobal	Weighted median	11	-12.4581	36.8961	0.735624	-84.7746	59.8583
Felt hated by family member as a child	insula_thickavg_withGlobal	Inverse variance weighted	11	-0.0186957	0.0196479	0.34133	-0.0572055	0.0198141
Felt hated by family member as a child	insula_thickavg_withGlobal	MR Egger	11	-0.0239655	0.0467606	0.620631	-0.115616	0.0676853
Felt hated by family member as a child	insula_thickavg_withGlobal	Weighted median	11	-0.0319301	0.0275719	0.246837	-0.085971	0.0221108
Felt hated by family member as a child	isthmuscingulate_surfavg_withGlobal	Inverse variance weighted	11	-4.73687	18.2771	0.795505	-40.56	31.0863
Felt hated by family member as a child	isthmuscingulate_surfavg_withGlobal	MR Egger	11	8.48653	43.4865	0.849608	-76.7469	93.72
Felt hated by family member as a child	isthmuscingulate_surfavg_withGlobal	Weighted median	11	-14.1257	23.7686	0.55231	-60.7123	32.4608
Felt hated by family member as a child	isthmuscingulate_thickavg_withGlobal	Inverse variance weighted	10	0.0294534	0.0289724	0.309343	-0.0273326	0.0862394
Felt hated by family member as a child	isthmuscingulate_thickavg_withGlobal	MR Egger	10	0.00360892	0.0704891	0.960423	-0.13455	0.141768
Felt hated by family member as a child	isthmuscingulate_thickavg_withGlobal	Weighted median	10	0.0217572	0.038738	0.574355	-0.0541693	0.0976837
Felt hated by family member as a child	lateraloccipital_surfavg_withGlobal	Inverse variance weighted	11	-32.7516	60.1258	0.585947	-150.598	85.0949
Felt hated by family member as a child	lateraloccipital_surfavg_withGlobal	MR Egger	11	-130.645	143	0.384748	-410.924	149.635
Felt hated by family member as a child	lateraloccipital_surfavg_withGlobal	Weighted median	11	-33.8383	78.9202	0.668093	-188.522	120.845
Felt hated by family member as a child	lateraloccipital_thickavg_withGlobal	Inverse variance weighted	10	-0.0105257	0.0154549	0.495833	-0.0408172	0.0197658
Felt hated by family member as a child	lateraloccipital_thickavg_withGlobal	MR Egger	10	0.0142478	0.0348402	0.693307	-0.0540389	0.0825346
Felt hated by family member as a child	lateraloccipital_thickavg_withGlobal	Weighted median	10	-0.0164149	0.0201375	0.414992	-0.0558843	0.0230546
Felt hated by family member as a child	lateralorbitofrontal_surfavg_withGlobal	Inverse variance weighted	11	-9.43809	29.2816	0.747209	-66.8299	47.9537
Felt hated by family member as a child	lateralorbitofrontal_surfavg_withGlobal	MR Egger	11	53.4788	69.5366	0.461554	-82.8129	189.771
Felt hated by family member as a child	lateralorbitofrontal_surfavg_withGlobal	Weighted median	11	22.0807	41.1524	0.591572	-58.5779	102.739
Felt hated by family member as a child	lateralorbitofrontal_thickavg_withGlobal	Inverse variance weighted	11	0.0206348	0.018789	0.272098	-0.0161915	0.0574612
Felt hated by family member as a child	lateralorbitofrontal_thickavg_withGlobal	MR Egger	11	-0.0230469	0.0442473	0.615032	-0.109772	0.0636778
Felt hated by family member as a child	lateralorbitofrontal_thickavg_withGlobal	Weighted median	11	0.0255582	0.025585	0.317818	-0.0245884	0.0757047
Felt hated by family member as a child	lingual_surfavg_withGlobal	Inverse variance weighted	11	20.2016	48.0087	0.673908	-73.8954	114.299
Felt hated by family member as a child	lingual_surfavg_withGlobal	MR Egger	11	-173.83	114.248	0.162457	-397.756	50.0959
Felt hated by family member as a child	lingual_surfavg_withGlobal	Weighted median	11	27.9291	67.8625	0.680667	-105.081	160.94
Felt hated by family member as a child	lingual_thickavg_withGlobal	Inverse variance weighted	10	0.00396666	0.0166027	0.811171	-0.0285747	0.036508
Felt hated by family member as a child	lingual_thickavg_withGlobal	MR Egger	10	0.0049762	0.0400992	0.9043	-0.0736182	0.0835706
Felt hated by family member as a child	lingual_thickavg_withGlobal	Weighted median	10	0.00442148	0.0202374	0.827055	-0.0352439	0.0440868
Felt hated by family member as a child	medialorbitofrontal_surfavg_withGlobal	Inverse variance weighted	11	-40.1033	22.0254	0.0686411	-83.2731	3.0665
Felt hated by family member as a child	medialorbitofrontal_surfavg_withGlobal	MR Egger	11	-83.799	52.348	0.143884	-186.401	18.803
Felt hated by family member as a child	medialorbitofrontal_surfavg_withGlobal	Weighted median	11	-26.6377	29.91	0.373146	-85.2613	31.9859
Felt hated by family member as a child	medialorbitofrontal_thickavg_withGlobal	Inverse variance weighted	10	-0.0173389	0.0228039	0.447048	-0.0620346	0.0273568
Felt hated by family member as a child	medialorbitofrontal_thickavg_withGlobal	MR Egger	10	0.0186137	0.0556412	0.746581	-0.090443	0.12767
Felt hated by family member as a child	medialorbitofrontal_thickavg_withGlobal	Weighted median	10	-0.0128475	0.0293665	0.661757	-0.070406	0.0447109
Felt hated by family member as a child	middletemporal_surfavg_withGlobal	Inverse variance weighted	10	15.9339	47.3059	0.736248	-76.7858	108.653
Felt hated by family member as a child	middletemporal_surfavg_withGlobal	MR Egger	10	10.2779	115.29	0.931155	-215.691	236.247
Felt hated by family member as a child	middletemporal_surfavg_withGlobal	Weighted median	10	-3.81153	59.584	0.948995	-120.596	112.973
Felt hated by family member as a child	middletemporal_thickavg_withGlobal	Inverse variance weighted	9	0.000413744	0.0192836	0.982882	-0.0373821	0.0382096
Felt hated by family member as a child	middletemporal_thickavg_withGlobal	MR Egger	9	-0.0424848	0.0433998	0.360233	-0.127548	0.0425788
Felt hated by family member as a child	middletemporal_thickavg_withGlobal	Weighted median	9	0.01302	0.0264696	0.6228	-0.0388604	0.0649004
Felt hated by family member as a child	paracentral_surfavg_withGlobal	Inverse variance weighted	11	-28.0501	23.8114	0.238792	-74.7205	18.6203
Felt hated by family member as a child	paracentral_surfavg_withGlobal	MR Egger	11	-21.9874	56.6698	0.707039	-133.06	89.0854
Felt hated by family member as a child	paracentral_surfavg_withGlobal	Weighted median	11	-36.4128	30.2509	0.228708	-95.7045	22.879
Felt hated by family member as a child	paracentral_thickavg_withGlobal	Inverse variance weighted	11	-0.0383497	0.0178464	0.0316447	-0.0733287	-0.00337065
Felt hated by family member as a child	paracentral_thickavg_withGlobal	MR Egger	11	-0.0501494	0.042586	0.269156	-0.133618	0.0333192
Felt hated by family member as a child	paracentral_thickavg_withGlobal	Weighted median	11	-0.050604	0.0236081	0.0320731	-0.0968759	-0.00433205
Felt hated by family member as a child	parahippocampal_surfavg_withGlobal	Inverse variance weighted	9	10.6731	16.1448	0.508557	-20.9707	42.3169
Felt hated by family member as a child	parahippocampal_surfavg_withGlobal	MR Egger	9	19.0832	41.3847	0.6587	-62.0309	100.197
Felt hated by family member as a child	parahippocampal_surfavg_withGlobal	Weighted median	9	18.331	19.4183	0.345167	-19.7289	56.3909
Felt hated by family member as a child	parahippocampal_thickavg_withGlobal	Inverse variance weighted	10	-0.00815676	0.046019	0.859314	-0.0983541	0.0820405
Felt hated by family member as a child	parahippocampal_thickavg_withGlobal	MR Egger	10	0.0490337	0.106074	0.656209	-0.158872	0.25694
Felt hated by family member as a child	parahippocampal_thickavg_withGlobal	Weighted median	10	-0.0252727	0.0602002	0.674623	-0.143265	0.0927197
Felt hated by family member as a child	parsopercularis_surfavg_withGlobal	Inverse variance weighted	10	25.6126	29.1495	0.379584	-31.5204	82.7455
Felt hated by family member as a child	parsopercularis_surfavg_withGlobal	MR Egger	10	-117.891	71.7088	0.138794	-258.44	22.6584
Felt hated by family member as a child	parsopercularis_surfavg_withGlobal	Weighted median	10	28.0273	38.4615	0.466179	-47.3573	103.412
Felt hated by family member as a child	parsopercularis_thickavg_withGlobal	Inverse variance weighted	10	-0.00680951	0.0185658	0.713785	-0.0431984	0.0295794
Felt hated by family member as a child	parsopercularis_thickavg_withGlobal	MR Egger	10	0.0120526	0.0480005	0.808071	-0.0820284	0.106134
Felt hated by family member as a child	parsopercularis_thickavg_withGlobal	Weighted median	10	-0.033329	0.0232824	0.152283	-0.0789624	0.0123044
Felt hated by family member as a child	parsorbitalis_surfavg_withGlobal	Inverse variance weighted	11	-6.99315	9.92195	0.480925	-26.4402	12.4539
Felt hated by family member as a child	parsorbitalis_surfavg_withGlobal	MR Egger	11	21.9144	23.5952	0.377248	-24.3322	68.161
Felt hated by family member as a child	parsorbitalis_surfavg_withGlobal	Weighted median	11	-0.24961	13.2973	0.985023	-26.3123	25.8131
Felt hated by family member as a child	parsorbitalis_thickavg_withGlobal	Inverse variance weighted	11	0.0197863	0.0240897	0.411441	-0.0274295	0.067002
Felt hated by family member as a child	parsorbitalis_thickavg_withGlobal	MR Egger	11	-0.0103278	0.0570647	0.86039	-0.122175	0.101519
Felt hated by family member as a child	parsorbitalis_thickavg_withGlobal	Weighted median	11	0.0348838	0.0320589	0.276543	-0.0279516	0.0977192
Felt hated by family member as a child	parstriangularis_surfavg_withGlobal	Inverse variance weighted	10	-12.2745	27.5469	0.655898	-66.2663	41.7174
Felt hated by family member as a child	parstriangularis_surfavg_withGlobal	MR Egger	10	-51.2746	68.2209	0.473822	-184.988	82.4384
Felt hated by family member as a child	parstriangularis_surfavg_withGlobal	Weighted median	10	-1.94117	34.3019	0.954871	-69.173	65.2906
Felt hated by family member as a child	parstriangularis_thickavg_withGlobal	Inverse variance weighted	11	0.00323451	0.017473	0.853139	-0.0310126	0.0374816
Felt hated by family member as a child	parstriangularis_thickavg_withGlobal	MR Egger	11	0.0625972	0.0394074	0.146644	-0.0146413	0.139836
Felt hated by family member as a child	parstriangularis_thickavg_withGlobal	Weighted median	11	-0.0213824	0.0228659	0.349726	-0.0661996	0.0234348
Felt hated by family member as a child	pericalcarine_surfavg_withGlobal	Inverse variance weighted	10	-0.322399	33.5894	0.992342	-66.1576	65.5128
Felt hated by family member as a child	pericalcarine_surfavg_withGlobal	MR Egger	10	-86.3383	83.2392	0.32996	-249.487	76.8106
Felt hated by family member as a child	pericalcarine_surfavg_withGlobal	Weighted median	10	-14.7876	41.4764	0.721444	-96.0814	66.5062
Felt hated by family member as a child	pericalcarine_thickavg_withGlobal	Inverse variance weighted	10	0.0151264	0.0175611	0.389042	-0.0192934	0.0495462
Felt hated by family member as a child	pericalcarine_thickavg_withGlobal	MR Egger	10	0.0485947	0.0432128	0.293389	-0.0361024	0.133292
Felt hated by family member as a child	pericalcarine_thickavg_withGlobal	Weighted median	10	0.00673432	0.0232131	0.771733	-0.0387633	0.0522319
Felt hated by family member as a child	postcentral_surfavg_withGlobal	Inverse variance weighted	11	-41.8314	45.6614	0.359602	-131.328	47.6648
Felt hated by family member as a child	postcentral_surfavg_withGlobal	MR Egger	11	52.4559	108.755	0.641085	-160.704	265.616
Felt hated by family member as a child	postcentral_surfavg_withGlobal	Weighted median	11	-38.578	60.1777	0.521478	-156.526	79.3703
Felt hated by family member as a child	postcentral_thickavg_withGlobal	Inverse variance weighted	9	-0.0193019	0.0160323	0.228614	-0.0507253	0.0121214
Felt hated by family member as a child	postcentral_thickavg_withGlobal	MR Egger	9	0.0341436	0.0373915	0.391535	-0.0391437	0.107431
Felt hated by family member as a child	postcentral_thickavg_withGlobal	Weighted median	9	-0.0239434	0.0209721	0.253588	-0.0650487	0.0171619
Felt hated by family member as a child	posteriorcingulate_surfavg_withGlobal	Inverse variance weighted	11	3.01305	18.3673	0.869696	-32.9868	39.013
Felt hated by family member as a child	posteriorcingulate_surfavg_withGlobal	MR Egger	11	15.1372	43.7283	0.737173	-70.5702	100.845
Felt hated by family member as a child	posteriorcingulate_surfavg_withGlobal	Weighted median	11	-4.54667	23.5697	0.847035	-50.7434	41.65
Felt hated by family member as a child	posteriorcingulate_thickavg_withGlobal	Inverse variance weighted	11	0.0272511	0.0194207	0.160557	-0.0108134	0.0653156
Felt hated by family member as a child	posteriorcingulate_thickavg_withGlobal	MR Egger	11	0.0257026	0.0459868	0.589855	-0.0644315	0.115837
Felt hated by family member as a child	posteriorcingulate_thickavg_withGlobal	Weighted median	11	0.0222241	0.0253566	0.380778	-0.0274748	0.071923
Felt hated by family member as a child	precentral_surfavg_withGlobal	Inverse variance weighted	11	-21.1231	56.8315	0.710131	-132.513	90.2666
Felt hated by family member as a child	precentral_surfavg_withGlobal	MR Egger	11	-106.462	139.178	0.463896	-379.251	166.327
Felt hated by family member as a child	precentral_surfavg_withGlobal	Weighted median	11	-28.7584	73.5518	0.695801	-172.92	115.403
Felt hated by family member as a child	precentral_thickavg_withGlobal	Inverse variance weighted	8	-0.011881	0.0190009	0.531786	-0.0491228	0.0253609
Felt hated by family member as a child	precentral_thickavg_withGlobal	MR Egger	8	-0.0517775	0.046325	0.306441	-0.142575	0.0390196
Felt hated by family member as a child	precentral_thickavg_withGlobal	Weighted median	8	-0.0173656	0.0246086	0.480392	-0.0655985	0.0308673
Felt hated by family member as a child	precuneus_surfavg_withGlobal	Inverse variance weighted	10	54.1558	47.166	0.250888	-38.2895	146.601
Felt hated by family member as a child	precuneus_surfavg_withGlobal	MR Egger	10	100.661	116.032	0.410918	-126.762	328.085
Felt hated by family member as a child	precuneus_surfavg_withGlobal	Weighted median	10	76.1792	61.9494	0.218809	-45.2416	197.6
Felt hated by family member as a child	precuneus_thickavg_withGlobal	Inverse variance weighted	11	0.00157549	0.0130348	0.903796	-0.0239727	0.0271237
Felt hated by family member as a child	precuneus_thickavg_withGlobal	MR Egger	11	-0.0081146	0.0308212	0.798263	-0.0685241	0.0522949
Felt hated by family member as a child	precuneus_thickavg_withGlobal	Weighted median	11	7.1e-05	0.0162356	0.996509	-0.0317508	0.0318929
Felt hated by family member as a child	rostralanteriorcingulate_surfavg_withGlobal	Inverse variance weighted	9	-19.6492	17.0999	0.250522	-53.1649	13.8666
Felt hated by family member as a child	rostralanteriorcingulate_surfavg_withGlobal	MR Egger	9	-8.87795	43.8403	0.845281	-94.8049	77.049
Felt hated by family member as a child	rostralanteriorcingulate_surfavg_withGlobal	Weighted median	9	-17.5042	23.9063	0.464047	-64.3605	29.3522
Felt hated by family member as a child	rostralanteriorcingulate_thickavg_withGlobal	Inverse variance weighted	10	-0.0258783	0.031091	0.405218	-0.0868167	0.0350602
Felt hated by family member as a child	rostralanteriorcingulate_thickavg_withGlobal	MR Egger	10	-0.0349276	0.0752824	0.655044	-0.182481	0.112626
Felt hated by family member as a child	rostralanteriorcingulate_thickavg_withGlobal	Weighted median	10	-0.0431431	0.039502	0.274755	-0.120567	0.0342807
Felt hated by family member as a child	rostralmiddlefrontal_surfavg_withGlobal	Inverse variance weighted	8	95.7636	74.1878	0.196764	-49.6444	241.172
Felt hated by family member as a child	rostralmiddlefrontal_surfavg_withGlobal	MR Egger	8	243.121	180.245	0.226069	-110.16	596.402
Felt hated by family member as a child	rostralmiddlefrontal_surfavg_withGlobal	Weighted median	8	157.649	101.292	0.119617	-40.8833	356.181
Felt hated by family member as a child	rostralmiddlefrontal_thickavg_withGlobal	Inverse variance weighted	11	0.0077432	0.0135884	0.568788	-0.0188901	0.0343765
Felt hated by family member as a child	rostralmiddlefrontal_thickavg_withGlobal	MR Egger	11	0.0157485	0.0326252	0.640827	-0.048197	0.0796939
Felt hated by family member as a child	rostralmiddlefrontal_thickavg_withGlobal	Weighted median	11	-0.00554926	0.0183024	0.761739	-0.0414219	0.0303234
Felt hated by family member as a child	superiorfrontal_surfavg_withGlobal	Inverse variance weighted	11	62.4831	64.2376	0.330709	-63.4227	188.389
Felt hated by family member as a child	superiorfrontal_surfavg_withGlobal	MR Egger	11	133.519	152.826	0.405007	-166.02	433.058
Felt hated by family member as a child	superiorfrontal_surfavg_withGlobal	Weighted median	11	70.4226	86.2933	0.414452	-98.7123	239.558
Felt hated by family member as a child	superiorfrontal_thickavg_withGlobal	Inverse variance weighted	10	-0.00986566	0.0157419	0.530847	-0.0407198	0.0209884
Felt hated by family member as a child	superiorfrontal_thickavg_withGlobal	MR Egger	10	0.00237231	0.0381978	0.952002	-0.0724953	0.0772399
Felt hated by family member as a child	superiorfrontal_thickavg_withGlobal	Weighted median	10	0.00103824	0.0221079	0.962543	-0.0422932	0.0443696
Felt hated by family member as a child	superiorparietal_surfavg_withGlobal	Inverse variance weighted	11	-56.7501	72.4864	0.433681	-198.823	85.3232
Felt hated by family member as a child	superiorparietal_surfavg_withGlobal	MR Egger	11	113.176	170.859	0.524316	-221.707	448.06
Felt hated by family member as a child	superiorparietal_surfavg_withGlobal	Weighted median	11	-66.1788	95.5955	0.488762	-253.546	121.188
Felt hated by family member as a child	superiorparietal_thickavg_withGlobal	Inverse variance weighted	11	-0.0010506	0.0130348	0.935761	-0.0265988	0.0244976
Felt hated by family member as a child	superiorparietal_thickavg_withGlobal	MR Egger	11	0.00953621	0.0308212	0.764057	-0.0508733	0.0699457
Felt hated by family member as a child	superiorparietal_thickavg_withGlobal	Weighted median	11	-0.0133249	0.0169296	0.431238	-0.0465069	0.0198572
Felt hated by family member as a child	superiortemporal_surfavg_withGlobal	Inverse variance weighted	11	-3.94333	41.5315	0.924356	-85.3451	77.4585
Felt hated by family member as a child	superiortemporal_surfavg_withGlobal	MR Egger	11	209.954	89.3605	0.0433394	34.8074	385.1
Felt hated by family member as a child	superiortemporal_surfavg_withGlobal	Weighted median	11	-27.2934	53.8525	0.612283	-132.844	78.2576
Felt hated by family member as a child	superiortemporal_thickavg_withGlobal	Inverse variance weighted	11	-0.0110001	0.0172482	0.523633	-0.0448065	0.0228063
Felt hated by family member as a child	superiortemporal_thickavg_withGlobal	MR Egger	11	0.000707977	0.0409533	0.986584	-0.0795605	0.0809764
Felt hated by family member as a child	superiortemporal_thickavg_withGlobal	Weighted median	11	-0.0121178	0.0241436	0.615734	-0.0594393	0.0352037
Felt hated by family member as a child	supramarginal_surfavg_withGlobal	Inverse variance weighted	11	69.3845	53.8348	0.197453	-36.1317	174.901
Felt hated by family member as a child	supramarginal_surfavg_withGlobal	MR Egger	11	185.742	128.091	0.180976	-65.3171	436.801
Felt hated by family member as a child	supramarginal_surfavg_withGlobal	Weighted median	11	97.8752	72.2687	0.175633	-43.7714	239.522
Felt hated by family member as a child	supramarginal_thickavg_withGlobal	Inverse variance weighted	11	0.00653103	0.0128637	0.611655	-0.0186817	0.0317438
Felt hated by family member as a child	supramarginal_thickavg_withGlobal	MR Egger	11	-0.00381392	0.0319773	0.907681	-0.0664894	0.0588615
Felt hated by family member as a child	supramarginal_thickavg_withGlobal	Weighted median	11	0.0104635	0.0169562	0.537176	-0.0227707	0.0436977
Felt hated by family member as a child	temporalpole_surfavg_withGlobal	Inverse variance weighted	11	-1.10908	7.69506	0.885399	-16.1914	13.9732
Felt hated by family member as a child	temporalpole_surfavg_withGlobal	MR Egger	11	0.489689	18.2886	0.979223	-35.356	36.3354
Felt hated by family member as a child	temporalpole_surfavg_withGlobal	Weighted median	11	-6.29506	10.3495	0.543023	-26.5801	13.99
Felt hated by family member as a child	temporalpole_thickavg_withGlobal	Inverse variance weighted	10	-0.0384809	0.0465337	0.408267	-0.129687	0.0527251
Felt hated by family member as a child	temporalpole_thickavg_withGlobal	MR Egger	10	-0.179525	0.105593	0.12752	-0.386487	0.0274361
Felt hated by family member as a child	temporalpole_thickavg_withGlobal	Weighted median	10	-0.00745668	0.0651174	0.908832	-0.135087	0.120173
Felt hated by family member as a child	transversetemporal_surfavg_withGlobal	Inverse variance weighted	11	-12.4565	8.11168	0.124629	-28.3554	3.44237
Felt hated by family member as a child	transversetemporal_surfavg_withGlobal	MR Egger	11	5.14998	19.3005	0.795612	-32.6789	42.9789
Felt hated by family member as a child	transversetemporal_surfavg_withGlobal	Weighted median	11	-11.2836	10.6275	0.288353	-32.1134	9.54619
Felt hated by family member as a child	transversetemporal_thickavg_withGlobal	Inverse variance weighted	11	-0.0071475	0.0283805	0.80116	-0.0627733	0.0484783
Felt hated by family member as a child	transversetemporal_thickavg_withGlobal	MR Egger	11	0.056504	0.0678408	0.426456	-0.076464	0.189472
Felt hated by family member as a child	transversetemporal_thickavg_withGlobal	Weighted median	11	0.00865383	0.0381831	0.820703	-0.066185	0.0834926
Felt hated by family member as a child	bankssts_surfavg_withoutGlobal	Inverse variance weighted	11	39.8992	22.0519	0.0703987	-3.3224	83.1209
Felt hated by family member as a child	bankssts_surfavg_withoutGlobal	MR Egger	11	85.2916	52.5212	0.138835	-17.65	188.233
Felt hated by family member as a child	bankssts_surfavg_withoutGlobal	Weighted median	11	47.0918	29.3327	0.108398	-10.4003	104.584
Felt hated by family member as a child	bankssts_thickavg_withoutGlobal	Inverse variance weighted	11	-0.0306707	0.0261695	0.241197	-0.0819629	0.0206215
Felt hated by family member as a child	bankssts_thickavg_withoutGlobal	MR Egger	11	0.0692265	0.0622448	0.294891	-0.0527733	0.191226
Felt hated by family member as a child	bankssts_thickavg_withoutGlobal	Weighted median	11	-0.0534687	0.0346821	0.123151	-0.121446	0.0145082
Felt hated by family member as a child	caudalanteriorcingulate_surfavg_withoutGlobal	Inverse variance weighted	11	-2.43517	23.7741	0.918416	-49.0324	44.162
Felt hated by family member as a child	caudalanteriorcingulate_surfavg_withoutGlobal	MR Egger	11	-35.6974	58.4592	0.556544	-150.278	78.8827
Felt hated by family member as a child	caudalanteriorcingulate_surfavg_withoutGlobal	Weighted median	11	15.1735	27.8341	0.585657	-39.3814	69.7283
Felt hated by family member as a child	caudalanteriorcingulate_thickavg_withoutGlobal	Inverse variance weighted	11	-0.0214472	0.0359221	0.550476	-0.0918546	0.0489602
Felt hated by family member as a child	caudalanteriorcingulate_thickavg_withoutGlobal	MR Egger	11	0.0715798	0.0834061	0.413049	-0.0918962	0.235056
Felt hated by family member as a child	caudalanteriorcingulate_thickavg_withoutGlobal	Weighted median	11	-0.0123332	0.0464906	0.790791	-0.103455	0.0787884
Felt hated by family member as a child	caudalmiddlefrontal_surfavg_withoutGlobal	Inverse variance weighted	11	5.48304	55.0218	0.92062	-102.36	113.326
Felt hated by family member as a child	caudalmiddlefrontal_surfavg_withoutGlobal	MR Egger	11	-10.0517	130.976	0.940506	-266.765	246.661
Felt hated by family member as a child	caudalmiddlefrontal_surfavg_withoutGlobal	Weighted median	11	14.4171	70.5505	0.838079	-123.862	152.696
Felt hated by family member as a child	caudalmiddlefrontal_thickavg_withoutGlobal	Inverse variance weighted	9	-0.035332	0.0260564	0.175106	-0.0864026	0.0157386
Felt hated by family member as a child	caudalmiddlefrontal_thickavg_withoutGlobal	MR Egger	9	0.0422145	0.0653692	0.539003	-0.0859091	0.170338
Felt hated by family member as a child	caudalmiddlefrontal_thickavg_withoutGlobal	Weighted median	9	-0.0327937	0.0345668	0.342771	-0.100545	0.0349573
Felt hated by family member as a child	cuneus_surfavg_withoutGlobal	Inverse variance weighted	10	-25.5494	37.0365	0.490293	-98.1409	47.0421
Felt hated by family member as a child	cuneus_surfavg_withoutGlobal	MR Egger	10	-167.704	76.2142	0.0589544	-317.084	-18.3241
Felt hated by family member as a child	cuneus_surfavg_withoutGlobal	Weighted median	10	-58.869	43.9627	0.180549	-145.036	27.298
Felt hated by family member as a child	cuneus_thickavg_withoutGlobal	Inverse variance weighted	10	-0.00495576	0.0218466	0.820546	-0.0477751	0.0378636
Felt hated by family member as a child	cuneus_thickavg_withoutGlobal	MR Egger	10	0.124883	0.0542484	0.0503087	0.0185562	0.23121
Felt hated by family member as a child	cuneus_thickavg_withoutGlobal	Weighted median	10	0.0116175	0.0283857	0.682339	-0.0440185	0.0672536
Felt hated by family member as a child	entorhinal_surfavg_withoutGlobal	Inverse variance weighted	10	-13.6561	12.624	0.279359	-38.399	11.0869
Felt hated by family member as a child	entorhinal_surfavg_withoutGlobal	MR Egger	10	-18.3122	32.0038	0.582911	-81.0398	44.4153
Felt hated by family member as a child	entorhinal_surfavg_withoutGlobal	Weighted median	10	-2.66615	16.1735	0.869065	-34.3663	29.034
Felt hated by family member as a child	entorhinal_thickavg_withoutGlobal	Inverse variance weighted	11	-0.0894391	0.0537486	0.0961075	-0.194786	0.0159083
Felt hated by family member as a child	entorhinal_thickavg_withoutGlobal	MR Egger	11	0.0098955	0.127537	0.939852	-0.240077	0.259868
Felt hated by family member as a child	entorhinal_thickavg_withoutGlobal	Weighted median	11	-0.0847029	0.0745668	0.255985	-0.230854	0.0614481
Felt hated by family member as a child	frontalpole_surfavg_withoutGlobal	Inverse variance weighted	11	-0.123711	5.28037	0.981309	-10.4732	10.2258
Felt hated by family member as a child	frontalpole_surfavg_withoutGlobal	MR Egger	11	10.0317	12.5999	0.446422	-14.6641	34.7274
Felt hated by family member as a child	frontalpole_surfavg_withoutGlobal	Weighted median	11	3.10319	7.50208	0.679135	-11.6009	17.8073
Felt hated by family member as a child	frontalpole_thickavg_withoutGlobal	Inverse variance weighted	6	-0.00636399	0.0542055	0.906539	-0.112607	0.0998788
Felt hated by family member as a child	frontalpole_thickavg_withoutGlobal	MR Egger	6	-0.119973	0.119149	0.370942	-0.353506	0.113559
Felt hated by family member as a child	frontalpole_thickavg_withoutGlobal	Weighted median	6	-0.0516865	0.0681576	0.448249	-0.185275	0.0819025
Felt hated by family member as a child	fusiform_surfavg_withoutGlobal	Inverse variance weighted	11	15.9427	58.3495	0.784679	-98.4224	130.308
Felt hated by family member as a child	fusiform_surfavg_withoutGlobal	MR Egger	11	-75.5249	138.86	0.599728	-347.69	196.641
Felt hated by family member as a child	fusiform_surfavg_withoutGlobal	Weighted median	11	-10.9729	76.0455	0.885268	-160.022	138.076
Felt hated by family member as a child	fusiform_thickavg_withoutGlobal	Inverse variance weighted	11	-0.026146	0.0230679	0.257031	-0.0713592	0.0190671
Felt hated by family member as a child	fusiform_thickavg_withoutGlobal	MR Egger	11	0.0376705	0.0546448	0.507973	-0.0694334	0.144774
Felt hated by family member as a child	fusiform_thickavg_withoutGlobal	Weighted median	11	-0.0281236	0.030356	0.354207	-0.0876214	0.0313742
Felt hated by family member as a child	inferiorparietal_surfavg_withoutGlobal	Inverse variance weighted	11	-13.3342	113.626	0.906582	-236.042	209.374
Felt hated by family member as a child	inferiorparietal_surfavg_withoutGlobal	MR Egger	11	-447.419	236.269	0.0908004	-910.506	15.6687
Felt hated by family member as a child	inferiorparietal_surfavg_withoutGlobal	Weighted median	11	-139.62	144.554	0.334112	-422.947	143.707
Felt hated by family member as a child	inferiorparietal_thickavg_withoutGlobal	Inverse variance weighted	10	-0.0139848	0.0223483	0.531467	-0.0577875	0.0298178
Felt hated by family member as a child	inferiorparietal_thickavg_withoutGlobal	MR Egger	10	0.0614883	0.052459	0.27487	-0.0413314	0.164308
Felt hated by family member as a child	inferiorparietal_thickavg_withoutGlobal	Weighted median	10	-0.0243628	0.0279401	0.383227	-0.0791254	0.0303998
Felt hated by family member as a child	inferiortemporal_surfavg_withoutGlobal	Inverse variance weighted	11	-8.14554	69.1602	0.906244	-143.7	127.408
Felt hated by family member as a child	inferiortemporal_surfavg_withoutGlobal	MR Egger	11	-94.14	170.551	0.594404	-428.42	240.14
Felt hated by family member as a child	inferiortemporal_surfavg_withoutGlobal	Weighted median	11	38.9156	90.5186	0.667255	-138.501	216.332
Felt hated by family member as a child	inferiortemporal_thickavg_withoutGlobal	Inverse variance weighted	9	-0.0188618	0.0334811	0.573192	-0.0844848	0.0467612
Felt hated by family member as a child	inferiortemporal_thickavg_withoutGlobal	MR Egger	9	0.0626924	0.0921007	0.517939	-0.117825	0.24321
Felt hated by family member as a child	inferiortemporal_thickavg_withoutGlobal	Weighted median	9	-0.013152	0.0387635	0.734392	-0.0891285	0.0628245
Felt hated by family member as a child	insula_surfavg_withoutGlobal	Inverse variance weighted	11	-8.31278	37.3381	0.823819	-81.4955	64.87
Felt hated by family member as a child	insula_surfavg_withoutGlobal	MR Egger	11	-154.283	88.8633	0.116548	-328.455	19.8892
Felt hated by family member as a child	insula_surfavg_withoutGlobal	Weighted median	11	-39.016	49.0418	0.426284	-135.138	57.1059
Felt hated by family member as a child	insula_thickavg_withoutGlobal	Inverse variance weighted	11	-0.0225805	0.0240722	0.348228	-0.0697621	0.0246011
Felt hated by family member as a child	insula_thickavg_withoutGlobal	MR Egger	11	0.0437869	0.0571966	0.463546	-0.0683184	0.155892
Felt hated by family member as a child	insula_thickavg_withoutGlobal	Weighted median	11	-0.034041	0.0328124	0.29953	-0.0983534	0.0302714
Felt hated by family member as a child	isthmuscingulate_surfavg_withoutGlobal	Inverse variance weighted	11	4.71017	23.8649	0.84354	-42.0651	51.4854
Felt hated by family member as a child	isthmuscingulate_surfavg_withoutGlobal	MR Egger	11	0.444108	56.8315	0.993935	-110.946	111.834
Felt hated by family member as a child	isthmuscingulate_surfavg_withoutGlobal	Weighted median	11	-8.16739	31.1215	0.792986	-69.1655	52.8307
Felt hated by family member as a child	isthmuscingulate_thickavg_withoutGlobal	Inverse variance weighted	10	0.0270352	0.0306524	0.37778	-0.0330434	0.0871138
Felt hated by family member as a child	isthmuscingulate_thickavg_withoutGlobal	MR Egger	10	0.0646571	0.0744131	0.410214	-0.0811926	0.210507
Felt hated by family member as a child	isthmuscingulate_thickavg_withoutGlobal	Weighted median	10	0.044326	0.0412562	0.282639	-0.0365361	0.125188
Felt hated by family member as a child	lateraloccipital_surfavg_withoutGlobal	Inverse variance weighted	11	-44.0247	83.5146	0.59809	-207.713	119.664
Felt hated by family member as a child	lateraloccipital_surfavg_withoutGlobal	MR Egger	11	-329.969	198.838	0.13139	-719.691	59.753
Felt hated by family member as a child	lateraloccipital_surfavg_withoutGlobal	Weighted median	11	-75.6611	113.963	0.506748	-299.028	147.706
Felt hated by family member as a child	lateraloccipital_thickavg_withoutGlobal	Inverse variance weighted	10	-0.0136405	0.0247807	0.582013	-0.0622107	0.0349298
Felt hated by family member as a child	lateraloccipital_thickavg_withoutGlobal	MR Egger	10	0.0898257	0.0493003	0.105926	-0.00680296	0.186454
Felt hated by family member as a child	lateraloccipital_thickavg_withoutGlobal	Weighted median	10	-0.0131953	0.0303112	0.663324	-0.0726053	0.0462147
Felt hated by family member as a child	lateralorbitofrontal_surfavg_withoutGlobal	Inverse variance weighted	10	-33.8503	46.4459	0.466117	-124.884	57.1837
Felt hated by family member as a child	lateralorbitofrontal_surfavg_withoutGlobal	MR Egger	10	13.4225	111.234	0.906928	-204.595	231.44
Felt hated by family member as a child	lateralorbitofrontal_surfavg_withoutGlobal	Weighted median	10	-46.5479	59.9975	0.437849	-164.143	71.0473
Felt hated by family member as a child	lateralorbitofrontal_thickavg_withoutGlobal	Inverse variance weighted	11	0.010478	0.0232708	0.652521	-0.0351329	0.0560888
Felt hated by family member as a child	lateralorbitofrontal_thickavg_withoutGlobal	MR Egger	11	0.0474264	0.0552261	0.412755	-0.0608167	0.15567
Felt hated by family member as a child	lateralorbitofrontal_thickavg_withoutGlobal	Weighted median	11	0.011493	0.030688	0.708024	-0.0486556	0.0716416
Felt hated by family member as a child	lingual_surfavg_withoutGlobal	Inverse variance weighted	11	24.4494	64.3608	0.704035	-101.698	150.597
Felt hated by family member as a child	lingual_surfavg_withoutGlobal	MR Egger	11	-268.737	142.856	0.092632	-548.734	11.2602
Felt hated by family member as a child	lingual_surfavg_withoutGlobal	Weighted median	11	-16.2576	83.669	0.845934	-180.249	147.734
Felt hated by family member as a child	lingual_thickavg_withoutGlobal	Inverse variance weighted	11	0.0120636	0.019855	0.543462	-0.0268522	0.0509795
Felt hated by family member as a child	lingual_thickavg_withoutGlobal	MR Egger	11	0.0872857	0.0452434	0.0857759	-0.00139135	0.175963
Felt hated by family member as a child	lingual_thickavg_withoutGlobal	Weighted median	11	0.002253	0.0265975	0.932494	-0.0498781	0.0543841
Felt hated by family member as a child	medialorbitofrontal_surfavg_withoutGlobal	Inverse variance weighted	11	-33.3543	39.8862	0.403022	-111.531	44.8227
Felt hated by family member as a child	medialorbitofrontal_surfavg_withoutGlobal	MR Egger	11	-186.066	82.8168	0.0512771	-348.387	-23.7454
Felt hated by family member as a child	medialorbitofrontal_surfavg_withoutGlobal	Weighted median	11	-47.3444	47.0335	0.314122	-139.53	44.8412
Felt hated by family member as a child	medialorbitofrontal_thickavg_withoutGlobal	Inverse variance weighted	10	-0.0234751	0.0257345	0.361662	-0.0739147	0.0269645
Felt hated by family member as a child	medialorbitofrontal_thickavg_withoutGlobal	MR Egger	10	0.0697774	0.0622274	0.294675	-0.0521882	0.191743
Felt hated by family member as a child	medialorbitofrontal_thickavg_withoutGlobal	Weighted median	10	-0.0338684	0.0321133	0.291584	-0.0968104	0.0290736
Felt hated by family member as a child	middletemporal_surfavg_withoutGlobal	Inverse variance weighted	11	58.3069	60.7449	0.337123	-60.7531	177.367
Felt hated by family member as a child	middletemporal_surfavg_withoutGlobal	MR Egger	11	-166.81	144.643	0.278513	-450.31	116.69
Felt hated by family member as a child	middletemporal_surfavg_withoutGlobal	Weighted median	11	109.539	82.0679	0.181962	-51.3138	270.392
Felt hated by family member as a child	middletemporal_thickavg_withoutGlobal	Inverse variance weighted	11	-0.0135088	0.0248874	0.58727	-0.0622882	0.0352706
Felt hated by family member as a child	middletemporal_thickavg_withoutGlobal	MR Egger	11	0.0132639	0.0616852	0.834541	-0.107639	0.134167
Felt hated by family member as a child	middletemporal_thickavg_withoutGlobal	Weighted median	11	0.0166406	0.033766	0.62214	-0.0495409	0.082822
Felt hated by family member as a child	paracentral_surfavg_withoutGlobal	Inverse variance weighted	11	-19.8173	29.9326	0.50793	-78.4853	38.8506
Felt hated by family member as a child	paracentral_surfavg_withoutGlobal	MR Egger	11	-75.3672	71.2474	0.317701	-215.012	64.2777
Felt hated by family member as a child	paracentral_surfavg_withoutGlobal	Weighted median	11	-26.4413	40.4695	0.513522	-105.762	52.8789
Felt hated by family member as a child	paracentral_thickavg_withoutGlobal	Inverse variance weighted	10	-0.0292316	0.025634	0.254142	-0.0794741	0.021011
Felt hated by family member as a child	paracentral_thickavg_withoutGlobal	MR Egger	10	0.023865	0.061592	0.708514	-0.0968552	0.144585
Felt hated by family member as a child	paracentral_thickavg_withoutGlobal	Weighted median	10	-0.0345131	0.0348394	0.321865	-0.102798	0.0337722
Felt hated by family member as a child	parahippocampal_surfavg_withoutGlobal	Inverse variance weighted	9	10.0658	16.1824	0.53393	-21.6518	41.7833
Felt hated by family member as a child	parahippocampal_surfavg_withoutGlobal	MR Egger	9	11.0101	41.5545	0.798676	-70.4368	92.457
Felt hated by family member as a child	parahippocampal_surfavg_withoutGlobal	Weighted median	9	22.3742	21.3194	0.29396	-19.4119	64.1603
Felt hated by family member as a child	parahippocampal_thickavg_withoutGlobal	Inverse variance weighted	10	-0.00998504	0.0482026	0.835895	-0.104462	0.084492
Felt hated by family member as a child	parahippocampal_thickavg_withoutGlobal	MR Egger	10	0.123956	0.110823	0.29581	-0.0932569	0.341169
Felt hated by family member as a child	parahippocampal_thickavg_withoutGlobal	Weighted median	10	-0.0207251	0.060853	0.733422	-0.139997	0.0985468
Felt hated by family member as a child	parsopercularis_surfavg_withoutGlobal	Inverse variance weighted	10	-16.3766	36.7809	0.65614	-88.4671	55.7138
Felt hated by family member as a child	parsopercularis_surfavg_withoutGlobal	MR Egger	10	-210.771	86.3061	0.0404296	-379.931	-41.6113
Felt hated by family member as a child	parsopercularis_surfavg_withoutGlobal	Weighted median	10	-35.236	46.8955	0.452428	-127.151	56.6791
Felt hated by family member as a child	parsopercularis_thickavg_withoutGlobal	Inverse variance weighted	10	0.00793594	0.0243832	0.744827	-0.0398551	0.055727
Felt hated by family member as a child	parsopercularis_thickavg_withoutGlobal	MR Egger	10	0.0338655	0.0613833	0.59622	-0.0864458	0.154177
Felt hated by family member as a child	parsopercularis_thickavg_withoutGlobal	Weighted median	10	0.0277196	0.0336174	0.409621	-0.0381705	0.0936097
Felt hated by family member as a child	parsorbitalis_surfavg_withoutGlobal	Inverse variance weighted	11	-3.45291	12.8075	0.787467	-28.5556	21.6497
Felt hated by family member as a child	parsorbitalis_surfavg_withoutGlobal	MR Egger	11	-4.54702	30.4867	0.884726	-64.3009	55.2069
Felt hated by family member as a child	parsorbitalis_surfavg_withoutGlobal	Weighted median	11	-3.86318	16.1375	0.810803	-35.4928	27.7664
Felt hated by family member as a child	parsorbitalis_thickavg_withoutGlobal	Inverse variance weighted	11	0.00740067	0.0295017	0.801925	-0.0504226	0.0652239
Felt hated by family member as a child	parsorbitalis_thickavg_withoutGlobal	MR Egger	11	0.0700813	0.0700779	0.343414	-0.0672715	0.207434
Felt hated by family member as a child	parsorbitalis_thickavg_withoutGlobal	Weighted median	11	0.0383568	0.0397589	0.334677	-0.0395706	0.116284
Felt hated by family member as a child	parstriangularis_surfavg_withoutGlobal	Inverse variance weighted	10	-20.577	32.0284	0.520574	-83.3526	42.1987
Felt hated by family member as a child	parstriangularis_surfavg_withoutGlobal	MR Egger	10	-128.896	79.3774	0.143066	-284.476	26.6839
Felt hated by family member as a child	parstriangularis_surfavg_withoutGlobal	Weighted median	10	-20.2015	42.3681	0.633498	-103.243	62.8401
Felt hated by family member as a child	parstriangularis_thickavg_withoutGlobal	Inverse variance weighted	9	-0.0120264	0.024312	0.620832	-0.059678	0.0356251
Felt hated by family member as a child	parstriangularis_thickavg_withoutGlobal	MR Egger	9	0.0887822	0.0596028	0.179952	-0.0280393	0.205604
Felt hated by family member as a child	parstriangularis_thickavg_withoutGlobal	Weighted median	9	-0.0304202	0.0311118	0.328188	-0.0913993	0.0305589
Felt hated by family member as a child	pericalcarine_surfavg_withoutGlobal	Inverse variance weighted	9	-29.5777	40.6533	0.466883	-109.258	50.1028
Felt hated by family member as a child	pericalcarine_surfavg_withoutGlobal	MR Egger	9	-43.9547	112.078	0.706591	-263.627	175.717
Felt hated by family member as a child	pericalcarine_surfavg_withoutGlobal	Weighted median	9	-44.2858	50.7831	0.383176	-143.821	55.249
Felt hated by family member as a child	pericalcarine_thickavg_withoutGlobal	Inverse variance weighted	9	-0.00742041	0.0207061	0.720068	-0.0480044	0.0331636
Felt hated by family member as a child	pericalcarine_thickavg_withoutGlobal	MR Egger	9	0.0609154	0.052239	0.281766	-0.041473	0.163304
Felt hated by family member as a child	pericalcarine_thickavg_withoutGlobal	Weighted median	9	-0.0139606	0.0266136	0.599885	-0.0661232	0.038202
Felt hated by family member as a child	postcentral_surfavg_withoutGlobal	Inverse variance weighted	11	10.6199	78.0015	0.891703	-142.263	163.503
Felt hated by family member as a child	postcentral_surfavg_withoutGlobal	MR Egger	11	-11.6409	195.643	0.953854	-395.102	371.82
Felt hated by family member as a child	postcentral_surfavg_withoutGlobal	Weighted median	11	-34.6337	103.966	0.739039	-238.407	169.139
Felt hated by family member as a child	postcentral_thickavg_withoutGlobal	Inverse variance weighted	10	0.00927146	0.0260349	0.721753	-0.0417569	0.0602998
Felt hated by family member as a child	postcentral_thickavg_withoutGlobal	MR Egger	10	0.124498	0.0489675	0.0345778	0.0285219	0.220475
Felt hated by family member as a child	postcentral_thickavg_withoutGlobal	Weighted median	10	-0.0131726	0.0308444	0.669331	-0.0736277	0.0472824
Felt hated by family member as a child	posteriorcingulate_surfavg_withoutGlobal	Inverse variance weighted	11	9.21362	24.6453	0.708517	-39.0912	57.5185
Felt hated by family member as a child	posteriorcingulate_surfavg_withoutGlobal	MR Egger	11	-25.7408	58.6991	0.671345	-140.791	89.3093
Felt hated by family member as a child	posteriorcingulate_surfavg_withoutGlobal	Weighted median	11	7.97521	32.4641	0.805943	-55.6544	71.6048
Felt hated by family member as a child	posteriorcingulate_thickavg_withoutGlobal	Inverse variance weighted	11	0.0173411	0.0226311	0.443527	-0.0270158	0.061698
Felt hated by family member as a child	posteriorcingulate_thickavg_withoutGlobal	MR Egger	11	0.0803553	0.053939	0.170476	-0.0253651	0.186076
Felt hated by family member as a child	posteriorcingulate_thickavg_withoutGlobal	Weighted median	11	0.0200463	0.0286919	0.484756	-0.0361899	0.0762824
Felt hated by family member as a child	precentral_surfavg_withoutGlobal	Inverse variance weighted	10	-52.8046	82.3972	0.521617	-214.303	108.694
Felt hated by family member as a child	precentral_surfavg_withoutGlobal	MR Egger	10	-39.4706	197.439	0.846537	-426.451	347.51
Felt hated by family member as a child	precentral_surfavg_withoutGlobal	Weighted median	10	-70.9664	110.875	0.522136	-288.281	146.349
Felt hated by family member as a child	precentral_thickavg_withoutGlobal	Inverse variance weighted	11	-0.0253992	0.0233297	0.276284	-0.0711255	0.0203271
Felt hated by family member as a child	precentral_thickavg_withoutGlobal	MR Egger	11	0.00753805	0.057175	0.89801	-0.104525	0.119601
Felt hated by family member as a child	precentral_thickavg_withoutGlobal	Weighted median	11	-0.0453536	0.031508	0.150029	-0.107109	0.0164021
Felt hated by family member as a child	precuneus_surfavg_withoutGlobal	Inverse variance weighted	10	-22.2244	74.6761	0.766	-168.59	124.141
Felt hated by family member as a child	precuneus_surfavg_withoutGlobal	MR Egger	10	-18.207	189.463	0.925806	-389.554	353.14
Felt hated by family member as a child	precuneus_surfavg_withoutGlobal	Weighted median	10	-17.1195	102.924	0.867896	-218.85	184.611
Felt hated by family member as a child	precuneus_thickavg_withoutGlobal	Inverse variance weighted	11	-0.0100811	0.0210806	0.632496	-0.0513991	0.0312369
Felt hated by family member as a child	precuneus_thickavg_withoutGlobal	MR Egger	11	0.083832	0.0502649	0.129701	-0.0146871	0.182351
Felt hated by family member as a child	precuneus_thickavg_withoutGlobal	Weighted median	11	-0.020691	0.0271114	0.445353	-0.0738293	0.0324473
Felt hated by family member as a child	rostralanteriorcingulate_surfavg_withoutGlobal	Inverse variance weighted	10	-0.203061	25.2183	0.993575	-49.631	49.2248
Felt hated by family member as a child	rostralanteriorcingulate_surfavg_withoutGlobal	MR Egger	10	-90.7542	54.5821	0.134943	-197.735	16.2267
Felt hated by family member as a child	rostralanteriorcingulate_surfavg_withoutGlobal	Weighted median	10	-10.0195	31.8941	0.753408	-72.5318	52.4929
Felt hated by family member as a child	rostralanteriorcingulate_thickavg_withoutGlobal	Inverse variance weighted	11	-0.00883894	0.0321601	0.783438	-0.0718728	0.0541949
Felt hated by family member as a child	rostralanteriorcingulate_thickavg_withoutGlobal	MR Egger	11	0.102106	0.0761514	0.212833	-0.0471506	0.251363
Felt hated by family member as a child	rostralanteriorcingulate_thickavg_withoutGlobal	Weighted median	11	-0.0359005	0.0433849	0.40796	-0.120935	0.0491338
Felt hated by family member as a child	rostralmiddlefrontal_surfavg_withoutGlobal	Inverse variance weighted	11	48.745	109.729	0.656876	-166.324	263.814
Felt hated by family member as a child	rostralmiddlefrontal_surfavg_withoutGlobal	MR Egger	11	217.042	261.057	0.427256	-294.629	728.713
Felt hated by family member as a child	rostralmiddlefrontal_surfavg_withoutGlobal	Weighted median	11	180.856	143.63	0.207965	-100.659	462.371
Felt hated by family member as a child	rostralmiddlefrontal_thickavg_withoutGlobal	Inverse variance weighted	9	0.00344147	0.022267	0.877172	-0.0402019	0.0470849
Felt hated by family member as a child	rostralmiddlefrontal_thickavg_withoutGlobal	MR Egger	9	0.0437379	0.0541103	0.44551	-0.0623184	0.149794
Felt hated by family member as a child	rostralmiddlefrontal_thickavg_withoutGlobal	Weighted median	9	-0.0034107	0.0297288	0.908661	-0.0616791	0.0548577
Felt hated by family member as a child	superiorfrontal_surfavg_withoutGlobal	Inverse variance weighted	10	-1.09327	126.046	0.99308	-248.143	245.957
Felt hated by family member as a child	superiorfrontal_surfavg_withoutGlobal	MR Egger	10	-38.5341	301.91	0.901588	-630.278	553.21
Felt hated by family member as a child	superiorfrontal_surfavg_withoutGlobal	Weighted median	10	-17.0617	162.38	0.916318	-335.326	301.203
Felt hated by family member as a child	superiorfrontal_thickavg_withoutGlobal	Inverse variance weighted	10	-0.0464104	0.0276677	0.0934597	-0.100639	0.00781823
Felt hated by family member as a child	superiorfrontal_thickavg_withoutGlobal	MR Egger	10	0.0733511	0.0594267	0.252112	-0.0431252	0.189827
Felt hated by family member as a child	superiorfrontal_thickavg_withoutGlobal	Weighted median	10	-0.0757711	0.0344728	0.0279493	-0.143338	-0.00820444
Felt hated by family member as a child	superiorparietal_surfavg_withoutGlobal	Inverse variance weighted	6	-124.228	128.687	0.334371	-376.454	127.999
Felt hated by family member as a child	superiorparietal_surfavg_withoutGlobal	MR Egger	6	-295.888	283.706	0.355859	-851.952	260.176
Felt hated by family member as a child	superiorparietal_surfavg_withoutGlobal	Weighted median	6	-51.4793	167.931	0.759186	-380.625	277.666
Felt hated by family member as a child	superiorparietal_thickavg_withoutGlobal	Inverse variance weighted	10	0.00496681	0.0216078	0.818199	-0.0373845	0.0473181
Felt hated by family member as a child	superiorparietal_thickavg_withoutGlobal	MR Egger	10	0.0791357	0.051813	0.165197	-0.0224178	0.180689
Felt hated by family member as a child	superiorparietal_thickavg_withoutGlobal	Weighted median	10	-0.0140105	0.0291985	0.631342	-0.0712395	0.0432184
Felt hated by family member as a child	superiortemporal_surfavg_withoutGlobal	Inverse variance weighted	11	44.0406	62.2565	0.479314	-77.982	166.063
Felt hated by family member as a child	superiortemporal_surfavg_withoutGlobal	MR Egger	11	116.589	148.17	0.451587	-173.824	407.001
Felt hated by family member as a child	superiortemporal_surfavg_withoutGlobal	Weighted median	11	60.5641	84.1326	0.471608	-104.336	225.464
Felt hated by family member as a child	superiortemporal_thickavg_withoutGlobal	Inverse variance weighted	10	-0.0125819	0.0268092	0.638845	-0.065128	0.0399641
Felt hated by family member as a child	superiortemporal_thickavg_withoutGlobal	MR Egger	10	0.0935007	0.0603328	0.159796	-0.0247516	0.211753
Felt hated by family member as a child	superiortemporal_thickavg_withoutGlobal	Weighted median	10	-0.0111797	0.0366358	0.760246	-0.0829859	0.0606265
Felt hated by family member as a child	supramarginal_surfavg_withoutGlobal	Inverse variance weighted	10	50.3939	80.5582	0.531604	-107.5	208.288
Felt hated by family member as a child	supramarginal_surfavg_withoutGlobal	MR Egger	10	226.931	193.003	0.273481	-151.354	605.217
Felt hated by family member as a child	supramarginal_surfavg_withoutGlobal	Weighted median	10	89.2748	111.552	0.423539	-129.367	307.917
Felt hated by family member as a child	supramarginal_thickavg_withoutGlobal	Inverse variance weighted	10	-0.0181859	0.0231691	0.4325	-0.0635972	0.0272255
Felt hated by family member as a child	supramarginal_thickavg_withoutGlobal	MR Egger	10	0.0608645	0.0560467	0.309132	-0.048987	0.170716
Felt hated by family member as a child	supramarginal_thickavg_withoutGlobal	Weighted median	10	-0.0272365	0.0321408	0.396766	-0.0902325	0.0357595
Felt hated by family member as a child	temporalpole_surfavg_withoutGlobal	Inverse variance weighted	10	6.83096	8.84048	0.439706	-10.4964	24.1583
Felt hated by family member as a child	temporalpole_surfavg_withoutGlobal	MR Egger	10	-7.86553	20.079	0.705486	-47.2203	31.4893
Felt hated by family member as a child	temporalpole_surfavg_withoutGlobal	Weighted median	10	4.59536	12.096	0.704013	-19.1127	28.3034
Felt hated by family member as a child	temporalpole_thickavg_withoutGlobal	Inverse variance weighted	10	-0.0410408	0.0515873	0.426288	-0.142152	0.0600704
Felt hated by family member as a child	temporalpole_thickavg_withoutGlobal	MR Egger	10	-0.0797789	0.116728	0.513621	-0.308566	0.149008
Felt hated by family member as a child	temporalpole_thickavg_withoutGlobal	Weighted median	10	-0.00605477	0.0653024	0.926127	-0.134047	0.121938
Felt hated by family member as a child	transversetemporal_surfavg_withoutGlobal	Inverse variance weighted	11	-10.6267	9.81907	0.279143	-29.872	8.61871
Felt hated by family member as a child	transversetemporal_surfavg_withoutGlobal	MR Egger	11	-13.443	23.3846	0.579466	-59.2768	32.3908
Felt hated by family member as a child	transversetemporal_surfavg_withoutGlobal	Weighted median	11	-8.43172	13.1597	0.521704	-34.2248	17.3614
Felt hated by family member as a child	transversetemporal_thickavg_withoutGlobal	Inverse variance weighted	9	-0.0131667	0.0374708	0.7253	-0.0866094	0.0602761
Felt hated by family member as a child	transversetemporal_thickavg_withoutGlobal	MR Egger	9	0.0570823	0.0936884	0.561585	-0.126547	0.240712
Felt hated by family member as a child	transversetemporal_thickavg_withoutGlobal	Weighted median	9	0.00184023	0.0495423	0.97037	-0.0952628	0.0989432
Maternal smoking around birth	bankssts_surfavg_withGlobal	Inverse variance weighted	32	-31.5027	27.1935	0.246676	-84.802	21.7967
Maternal smoking around birth	bankssts_surfavg_withGlobal	MR Egger	32	117.869	107.417	0.28124	-92.6686	328.406
Maternal smoking around birth	bankssts_surfavg_withGlobal	Weighted median	32	-23.1777	37.0755	0.531874	-95.8456	49.4903
Maternal smoking around birth	bankssts_thickavg_withGlobal	Inverse variance weighted	33	-0.0300534	0.0296118	0.310148	-0.0880926	0.0279858
Maternal smoking around birth	bankssts_thickavg_withGlobal	MR Egger	33	0.0715414	0.118725	0.551172	-0.16116	0.304243
Maternal smoking around birth	bankssts_thickavg_withGlobal	Weighted median	33	-0.0335843	0.0418029	0.421745	-0.115518	0.0483493
Maternal smoking around birth	caudalanteriorcingulate_surfavg_withGlobal	Inverse variance weighted	31	1.21195	24.3587	0.960318	-46.5311	48.955
Maternal smoking around birth	caudalanteriorcingulate_surfavg_withGlobal	MR Egger	31	-99.9591	96.3335	0.308014	-288.773	88.8545
Maternal smoking around birth	caudalanteriorcingulate_surfavg_withGlobal	Weighted median	31	-0.0826894	33.8693	0.998052	-66.4665	66.3011
Maternal smoking around birth	caudalanteriorcingulate_thickavg_withGlobal	Inverse variance weighted	29	-0.0677141	0.0547318	0.216014	-0.174988	0.0395603
Maternal smoking around birth	caudalanteriorcingulate_thickavg_withGlobal	MR Egger	29	-0.0495068	0.20956	0.815028	-0.460244	0.36123
Maternal smoking around birth	caudalanteriorcingulate_thickavg_withGlobal	Weighted median	29	-0.128429	0.0797398	0.107266	-0.28472	0.0278607
Maternal smoking around birth	caudalmiddlefrontal_surfavg_withGlobal	Inverse variance weighted	33	-41.7007	61.9369	0.500771	-163.097	79.6956
Maternal smoking around birth	caudalmiddlefrontal_surfavg_withGlobal	MR Egger	33	66.0079	246.465	0.790613	-417.063	549.079
Maternal smoking around birth	caudalmiddlefrontal_surfavg_withGlobal	Weighted median	33	-45.3128	86.9657	0.602337	-215.766	125.14
Maternal smoking around birth	caudalmiddlefrontal_thickavg_withGlobal	Inverse variance weighted	32	-0.0396912	0.0247983	0.109474	-0.0882958	0.00891339
Maternal smoking around birth	caudalmiddlefrontal_thickavg_withGlobal	MR Egger	32	0.0243048	0.0981401	0.806089	-0.16805	0.216659
Maternal smoking around birth	caudalmiddlefrontal_thickavg_withGlobal	Weighted median	32	-0.0568928	0.0351617	0.105655	-0.12581	0.0120241
Maternal smoking around birth	cuneus_surfavg_withGlobal	Inverse variance weighted	29	-12.6475	39.4399	0.748455	-89.9496	64.6547
Maternal smoking around birth	cuneus_surfavg_withGlobal	MR Egger	29	-174.654	163.81	0.295777	-495.722	146.414
Maternal smoking around birth	cuneus_surfavg_withGlobal	Weighted median	29	19.9716	54.0602	0.711805	-85.9863	125.93
Maternal smoking around birth	cuneus_thickavg_withGlobal	Inverse variance weighted	31	0.0050819	0.0262392	0.84643	-0.0463469	0.0565107
Maternal smoking around birth	cuneus_thickavg_withGlobal	MR Egger	31	-0.125355	0.102887	0.232899	-0.327014	0.0763029
Maternal smoking around birth	cuneus_thickavg_withGlobal	Weighted median	31	0	0.0384429	1	-0.075348	0.075348
Maternal smoking around birth	entorhinal_surfavg_withGlobal	Inverse variance weighted	31	3.9612	15.2902	0.795584	-26.0077	33.9301
Maternal smoking around birth	entorhinal_surfavg_withGlobal	MR Egger	31	-17.7403	59.2235	0.766658	-133.818	98.3377
Maternal smoking around birth	entorhinal_surfavg_withGlobal	Weighted median	31	-1.79049	22.1635	0.935612	-45.231	41.65
Maternal smoking around birth	entorhinal_thickavg_withGlobal	Inverse variance weighted	28	-0.127707	0.091266	0.161727	-0.306588	0.0511741
Maternal smoking around birth	entorhinal_thickavg_withGlobal	MR Egger	28	0.345414	0.338757	0.317287	-0.318548	1.00938
Maternal smoking around birth	entorhinal_thickavg_withGlobal	Weighted median	28	-0.190863	0.126312	0.130778	-0.438436	0.0567091
Maternal smoking around birth	frontalpole_surfavg_withGlobal	Inverse variance weighted	33	1.92776	7.10877	0.786252	-12.0054	15.8609
Maternal smoking around birth	frontalpole_surfavg_withGlobal	MR Egger	33	-33.3765	28.3	0.247218	-88.8446	22.0915
Maternal smoking around birth	frontalpole_surfavg_withGlobal	Weighted median	33	0.219771	9.81453	0.982135	-19.0167	19.4563
Maternal smoking around birth	frontalpole_thickavg_withGlobal	Inverse variance weighted	29	0.0230265	0.0557634	0.679657	-0.0862697	0.132323
Maternal smoking around birth	frontalpole_thickavg_withGlobal	MR Egger	29	0.257583	0.239388	0.291446	-0.211618	0.726784
Maternal smoking around birth	frontalpole_thickavg_withGlobal	Weighted median	29	0.00429302	0.0763689	0.955171	-0.14539	0.153976
Maternal smoking around birth	fusiform_surfavg_withGlobal	Inverse variance weighted	31	74.5464	61.0565	0.222108	-45.1243	194.217
Maternal smoking around birth	fusiform_surfavg_withGlobal	MR Egger	31	151.969	236.518	0.525578	-311.606	615.545
Maternal smoking around birth	fusiform_surfavg_withGlobal	Weighted median	31	141.258	86.019	0.100553	-27.3388	309.856
Maternal smoking around birth	fusiform_thickavg_withGlobal	Inverse variance weighted	29	-0.0148948	0.0267176	0.577194	-0.0672613	0.0374718
Maternal smoking around birth	fusiform_thickavg_withGlobal	MR Egger	29	-0.0392985	0.100205	0.698004	-0.2357	0.157103
Maternal smoking around birth	fusiform_thickavg_withGlobal	Weighted median	29	-0.026326	0.0346893	0.447908	-0.0943171	0.0416651
Maternal smoking around birth	inferiorparietal_surfavg_withGlobal	Inverse variance weighted	30	-182.158	104.474	0.0812343	-386.928	22.6115
Maternal smoking around birth	inferiorparietal_surfavg_withGlobal	MR Egger	30	296.551	400.956	0.465694	-489.324	1082.43
Maternal smoking around birth	inferiorparietal_surfavg_withGlobal	Weighted median	30	-275.402	143.05	0.0542018	-555.779	4.97517
Maternal smoking around birth	inferiorparietal_thickavg_withGlobal	Inverse variance weighted	31	0.000355292	0.018566	0.984732	-0.036034	0.0367446
Maternal smoking around birth	inferiorparietal_thickavg_withGlobal	MR Egger	31	-0.162242	0.0714941	0.0308658	-0.30237	-0.0221133
Maternal smoking around birth	inferiorparietal_thickavg_withGlobal	Weighted median	31	0.0124048	0.0252633	0.623413	-0.0371113	0.0619208
Maternal smoking around birth	inferiortemporal_surfavg_withGlobal	Inverse variance weighted	30	19.7965	70.3185	0.778307	-118.028	157.621
Maternal smoking around birth	inferiortemporal_surfavg_withGlobal	MR Egger	30	151.04	270.129	0.580512	-378.414	680.493
Maternal smoking around birth	inferiortemporal_surfavg_withGlobal	Weighted median	30	56.2062	98.3962	0.567848	-136.65	249.063
Maternal smoking around birth	inferiortemporal_thickavg_withGlobal	Inverse variance weighted	32	-0.00773844	0.0279221	0.781669	-0.0624657	0.0469888
Maternal smoking around birth	inferiortemporal_thickavg_withGlobal	MR Egger	32	-0.00519667	0.11102	0.962976	-0.222795	0.212402
Maternal smoking around birth	inferiortemporal_thickavg_withGlobal	Weighted median	32	-0.00901431	0.0401989	0.822568	-0.0878042	0.0697756
Maternal smoking around birth	insula_surfavg_withGlobal	Inverse variance weighted	30	2.98325	41.6869	0.942949	-78.723	84.6895
Maternal smoking around birth	insula_surfavg_withGlobal	MR Egger	30	120.226	165.583	0.47382	-204.317	444.769
Maternal smoking around birth	insula_surfavg_withGlobal	Weighted median	30	1.73901	58.4866	0.97628	-112.895	116.373
Maternal smoking around birth	insula_thickavg_withGlobal	Inverse variance weighted	31	-0.0310412	0.0298221	0.297933	-0.0894926	0.0274102
Maternal smoking around birth	insula_thickavg_withGlobal	MR Egger	31	0.0858493	0.115613	0.463723	-0.140753	0.312451
Maternal smoking around birth	insula_thickavg_withGlobal	Weighted median	31	-0.0383909	0.0398432	0.335272	-0.116484	0.0397018
Maternal smoking around birth	isthmuscingulate_surfavg_withGlobal	Inverse variance weighted	30	-3.9957	28.0428	0.886696	-58.9596	50.9682
Maternal smoking around birth	isthmuscingulate_surfavg_withGlobal	MR Egger	30	47.6675	118.566	0.690713	-184.723	280.058
Maternal smoking around birth	isthmuscingulate_surfavg_withGlobal	Weighted median	30	-26.8141	38.1656	0.482322	-101.619	47.9905
Maternal smoking around birth	isthmuscingulate_thickavg_withGlobal	Inverse variance weighted	29	-0.0033065	0.0429281	0.938604	-0.0874456	0.0808326
Maternal smoking around birth	isthmuscingulate_thickavg_withGlobal	MR Egger	29	0.0675338	0.164494	0.68464	-0.254875	0.389943
Maternal smoking around birth	isthmuscingulate_thickavg_withGlobal	Weighted median	29	-6.95e-05	0.0621599	0.999107	-0.121903	0.121764
Maternal smoking around birth	lateraloccipital_surfavg_withGlobal	Inverse variance weighted	32	-8.39009	89.8677	0.925617	-184.531	167.751
Maternal smoking around birth	lateraloccipital_surfavg_withGlobal	MR Egger	32	-438.078	353.954	0.225439	-1131.83	255.672
Maternal smoking around birth	lateraloccipital_surfavg_withGlobal	Weighted median	32	100.545	124.374	0.418853	-143.227	344.317
Maternal smoking around birth	lateraloccipital_thickavg_withGlobal	Inverse variance weighted	31	0.0456604	0.022549	0.0428735	0.00146433	0.0898564
Maternal smoking around birth	lateraloccipital_thickavg_withGlobal	MR Egger	31	-0.0493902	0.0957314	0.609818	-0.237024	0.138243
Maternal smoking around birth	lateraloccipital_thickavg_withGlobal	Weighted median	31	0.0631199	0.0321565	0.0496584	9.31e-05	0.126147
Maternal smoking around birth	lateralorbitofrontal_surfavg_withGlobal	Inverse variance weighted	28	19.5617	46.9294	0.6768	-72.4199	111.543
Maternal smoking around birth	lateralorbitofrontal_surfavg_withGlobal	MR Egger	28	244.671	195.214	0.221232	-137.947	627.29
Maternal smoking around birth	lateralorbitofrontal_surfavg_withGlobal	Weighted median	28	0.158886	67.276	0.998116	-131.702	132.02
Maternal smoking around birth	lateralorbitofrontal_thickavg_withGlobal	Inverse variance weighted	30	0.00683779	0.0288582	0.8127	-0.0497243	0.0633999
Maternal smoking around birth	lateralorbitofrontal_thickavg_withGlobal	MR Egger	30	-0.0709568	0.119476	0.557346	-0.305129	0.163215
Maternal smoking around birth	lateralorbitofrontal_thickavg_withGlobal	Weighted median	30	0.0212065	0.0420549	0.61408	-0.0612211	0.103634
Maternal smoking around birth	lingual_surfavg_withGlobal	Inverse variance weighted	31	-89.4066	72.7955	0.219376	-232.086	53.2725
Maternal smoking around birth	lingual_surfavg_withGlobal	MR Egger	31	-544.599	284.056	0.0651086	-1101.35	12.1513
Maternal smoking around birth	lingual_surfavg_withGlobal	Weighted median	31	-127.721	101.719	0.209251	-327.091	71.6481
Maternal smoking around birth	lingual_thickavg_withGlobal	Inverse variance weighted	33	0.0187962	0.022556	0.404668	-0.0254136	0.063006
Maternal smoking around birth	lingual_thickavg_withGlobal	MR Egger	33	0.0134416	0.0896718	0.881816	-0.162315	0.189198
Maternal smoking around birth	lingual_thickavg_withGlobal	Weighted median	33	0.0122053	0.0311593	0.695276	-0.048867	0.0732776
Maternal smoking around birth	medialorbitofrontal_surfavg_withGlobal	Inverse variance weighted	30	27.2716	34.0069	0.422586	-39.3819	93.925
Maternal smoking around birth	medialorbitofrontal_surfavg_withGlobal	MR Egger	30	19.9626	131.339	0.880283	-237.462	277.387
Maternal smoking around birth	medialorbitofrontal_surfavg_withGlobal	Weighted median	30	45.5414	47.1077	0.333669	-46.7898	137.873
Maternal smoking around birth	medialorbitofrontal_thickavg_withGlobal	Inverse variance weighted	29	-0.0519646	0.0338626	0.12489	-0.118335	0.0144062
Maternal smoking around birth	medialorbitofrontal_thickavg_withGlobal	MR Egger	29	-0.156211	0.128091	0.233188	-0.40727	0.0948469
Maternal smoking around birth	medialorbitofrontal_thickavg_withGlobal	Weighted median	29	-0.0681534	0.0481943	0.157321	-0.162614	0.0263073
Maternal smoking around birth	middletemporal_surfavg_withGlobal	Inverse variance weighted	28	-10.4918	63.1484	0.868042	-134.263	113.279
Maternal smoking around birth	middletemporal_surfavg_withGlobal	MR Egger	28	182.396	249.479	0.471251	-306.583	671.376
Maternal smoking around birth	middletemporal_surfavg_withGlobal	Weighted median	28	-23.8174	89.1648	0.789379	-198.58	150.946
Maternal smoking around birth	middletemporal_thickavg_withGlobal	Inverse variance weighted	31	-0.0294513	0.0262338	0.261587	-0.0808694	0.0219669
Maternal smoking around birth	middletemporal_thickavg_withGlobal	MR Egger	31	-0.091052	0.102644	0.38234	-0.292234	0.11013
Maternal smoking around birth	middletemporal_thickavg_withGlobal	Weighted median	31	-0.0368057	0.0370054	0.319929	-0.109336	0.0357248
Maternal smoking around birth	paracentral_surfavg_withGlobal	Inverse variance weighted	32	-22.1075	35.6275	0.534918	-91.9374	47.7225
Maternal smoking around birth	paracentral_surfavg_withGlobal	MR Egger	32	-85.1603	140.018	0.547626	-359.596	189.275
Maternal smoking around birth	paracentral_surfavg_withGlobal	Weighted median	32	-37.4876	47.7493	0.432399	-131.076	56.101
Maternal smoking around birth	paracentral_thickavg_withGlobal	Inverse variance weighted	30	0.0140703	0.0274506	0.608254	-0.0397329	0.0678735
Maternal smoking around birth	paracentral_thickavg_withGlobal	MR Egger	30	-0.0277132	0.106953	0.797441	-0.23734	0.181914
Maternal smoking around birth	paracentral_thickavg_withGlobal	Weighted median	30	0.0246653	0.0380225	0.516531	-0.0498588	0.0991894
Maternal smoking around birth	parahippocampal_surfavg_withGlobal	Inverse variance weighted	31	-8.03197	18.7311	0.668065	-44.7449	28.6809
Maternal smoking around birth	parahippocampal_surfavg_withGlobal	MR Egger	31	-68.5223	72.6835	0.353598	-210.982	73.9374
Maternal smoking around birth	parahippocampal_surfavg_withGlobal	Weighted median	31	1.43628	27.1437	0.9578	-51.7654	54.6379
Maternal smoking around birth	parahippocampal_thickavg_withGlobal	Inverse variance weighted	29	-0.0144457	0.0688902	0.833908	-0.149471	0.120579
Maternal smoking around birth	parahippocampal_thickavg_withGlobal	MR Egger	29	0.0365356	0.260948	0.889691	-0.474923	0.547994
Maternal smoking around birth	parahippocampal_thickavg_withGlobal	Weighted median	29	-0.011339	0.0947787	0.904771	-0.197105	0.174427
Maternal smoking around birth	parsopercularis_surfavg_withGlobal	Inverse variance weighted	31	-49.1946	42.6743	0.248995	-132.836	34.447
Maternal smoking around birth	parsopercularis_surfavg_withGlobal	MR Egger	31	-148.396	165.496	0.377276	-472.769	175.976
Maternal smoking around birth	parsopercularis_surfavg_withGlobal	Weighted median	31	-10.431	55.3568	0.850538	-118.93	98.0683
Maternal smoking around birth	parsopercularis_thickavg_withGlobal	Inverse variance weighted	32	0.0233476	0.0231999	0.314239	-0.0221242	0.0688195
Maternal smoking around birth	parsopercularis_thickavg_withGlobal	MR Egger	32	0.0305159	0.094624	0.749314	-0.154947	0.215979
Maternal smoking around birth	parsopercularis_thickavg_withGlobal	Weighted median	32	0.0305325	0.0327666	0.351431	-0.0336901	0.0947551
Maternal smoking around birth	parsorbitalis_surfavg_withGlobal	Inverse variance weighted	31	17.9679	15.1011	0.234108	-11.6302	47.566
Maternal smoking around birth	parsorbitalis_surfavg_withGlobal	MR Egger	31	-44.2005	60.5562	0.471301	-162.891	74.4896
Maternal smoking around birth	parsorbitalis_surfavg_withGlobal	Weighted median	31	23.6616	21.2809	0.266195	-18.049	65.3723
Maternal smoking around birth	parsorbitalis_thickavg_withGlobal	Inverse variance weighted	32	0.0465824	0.036001	0.195693	-0.0239796	0.117144
Maternal smoking around birth	parsorbitalis_thickavg_withGlobal	MR Egger	32	-0.0378558	0.143378	0.793564	-0.318877	0.243166
Maternal smoking around birth	parsorbitalis_thickavg_withGlobal	Weighted median	32	0.055947	0.0499136	0.26234	-0.0418836	0.153778
Maternal smoking around birth	parstriangularis_surfavg_withGlobal	Inverse variance weighted	28	41.5926	41.4013	0.31508	-39.554	122.739
Maternal smoking around birth	parstriangularis_surfavg_withGlobal	MR Egger	28	31.6833	156.183	0.840824	-274.436	337.802
Maternal smoking around birth	parstriangularis_surfavg_withGlobal	Weighted median	28	-15.51	57.0905	0.785873	-127.407	96.3875
Maternal smoking around birth	parstriangularis_thickavg_withGlobal	Inverse variance weighted	31	-0.00663789	0.024813	0.789072	-0.0552714	0.0419957
Maternal smoking around birth	parstriangularis_thickavg_withGlobal	MR Egger	31	0.201737	0.10051	0.0541378	0.00473624	0.398737
Maternal smoking around birth	parstriangularis_thickavg_withGlobal	Weighted median	31	-0.0175107	0.0339165	0.605653	-0.083987	0.0489657
Maternal smoking around birth	pericalcarine_surfavg_withGlobal	Inverse variance weighted	32	-5.78488	47.559	0.903187	-99.0005	87.4307
Maternal smoking around birth	pericalcarine_surfavg_withGlobal	MR Egger	32	-247.819	194.401	0.212172	-628.845	133.207
Maternal smoking around birth	pericalcarine_surfavg_withGlobal	Weighted median	32	9.24479	67.4928	0.891051	-123.041	141.531
Maternal smoking around birth	pericalcarine_thickavg_withGlobal	Inverse variance weighted	32	0.0104602	0.0255156	0.681839	-0.0395503	0.0604708
Maternal smoking around birth	pericalcarine_thickavg_withGlobal	MR Egger	32	-0.1891	0.100985	0.070906	-0.387032	0.0088311
Maternal smoking around birth	pericalcarine_thickavg_withGlobal	Weighted median	32	-0.0112819	0.0346033	0.744397	-0.0791043	0.0565405
Maternal smoking around birth	postcentral_surfavg_withGlobal	Inverse variance weighted	30	116.359	78.2665	0.137094	-37.0436	269.761
Maternal smoking around birth	postcentral_surfavg_withGlobal	MR Egger	30	414.126	316.171	0.200903	-205.569	1033.82
Maternal smoking around birth	postcentral_surfavg_withGlobal	Weighted median	30	207.11	104.211	0.0468764	2.85694	411.362
Maternal smoking around birth	postcentral_thickavg_withGlobal	Inverse variance weighted	31	0.0191543	0.0218836	0.381423	-0.0237377	0.0620462
Maternal smoking around birth	postcentral_thickavg_withGlobal	MR Egger	31	0.0359726	0.0856324	0.677522	-0.131867	0.203812
Maternal smoking around birth	postcentral_thickavg_withGlobal	Weighted median	31	0.0179032	0.0309458	0.562904	-0.0427506	0.078557
Maternal smoking around birth	posteriorcingulate_surfavg_withGlobal	Inverse variance weighted	30	-1.35019	28.5938	0.962338	-57.394	54.6936
Maternal smoking around birth	posteriorcingulate_surfavg_withGlobal	MR Egger	30	144.093	110.454	0.202667	-72.3969	360.583
Maternal smoking around birth	posteriorcingulate_surfavg_withGlobal	Weighted median	30	16.9337	37.872	0.65478	-57.2953	91.1628
Maternal smoking around birth	posteriorcingulate_thickavg_withGlobal	Inverse variance weighted	32	0.0160122	0.0296916	0.589691	-0.0421833	0.0742077
Maternal smoking around birth	posteriorcingulate_thickavg_withGlobal	MR Egger	32	-0.0679159	0.118403	0.570516	-0.299987	0.164155
Maternal smoking around birth	posteriorcingulate_thickavg_withGlobal	Weighted median	32	0.0300688	0.0411084	0.464503	-0.0505036	0.110641
Maternal smoking around birth	precentral_surfavg_withGlobal	Inverse variance weighted	31	2.00289	80.9753	0.980267	-156.709	160.714
Maternal smoking around birth	precentral_surfavg_withGlobal	MR Egger	31	-341.386	317.405	0.290994	-963.5	280.728
Maternal smoking around birth	precentral_surfavg_withGlobal	Weighted median	31	-6.78891	112.893	0.952047	-228.059	214.481
Maternal smoking around birth	precentral_thickavg_withGlobal	Inverse variance weighted	31	0.00350355	0.023658	0.882271	-0.0428661	0.0498732
Maternal smoking around birth	precentral_thickavg_withGlobal	MR Egger	31	-0.00118758	0.09232	0.989825	-0.182135	0.17976
Maternal smoking around birth	precentral_thickavg_withGlobal	Weighted median	31	0.0027618	0.0340561	0.935366	-0.0639881	0.0695117
Maternal smoking around birth	precuneus_surfavg_withGlobal	Inverse variance weighted	33	-60.3806	67.2515	0.369275	-192.194	71.4324
Maternal smoking around birth	precuneus_surfavg_withGlobal	MR Egger	33	-297.807	268.374	0.275674	-823.819	228.205
Maternal smoking around birth	precuneus_surfavg_withGlobal	Weighted median	33	-31.999	94.1972	0.734081	-216.626	152.628
Maternal smoking around birth	precuneus_thickavg_withGlobal	Inverse variance weighted	31	0.0330126	0.020066	0.0999282	-0.00631675	0.072342
Maternal smoking around birth	precuneus_thickavg_withGlobal	MR Egger	31	-0.0902593	0.0777323	0.255047	-0.242615	0.062096
Maternal smoking around birth	precuneus_thickavg_withGlobal	Weighted median	31	0.0399443	0.0263931	0.130168	-0.0117861	0.0916748
Maternal smoking around birth	rostralanteriorcingulate_surfavg_withGlobal	Inverse variance weighted	33	-16.3375	22.7177	0.472047	-60.8641	28.1892
Maternal smoking around birth	rostralanteriorcingulate_surfavg_withGlobal	MR Egger	33	-26.7164	90.5489	0.769923	-204.192	150.759
Maternal smoking around birth	rostralanteriorcingulate_surfavg_withGlobal	Weighted median	33	-16.3389	31.1335	0.599722	-77.3604	44.6827
Maternal smoking around birth	rostralanteriorcingulate_thickavg_withGlobal	Inverse variance weighted	29	-0.0121167	0.0460858	0.792615	-0.102445	0.0782115
Maternal smoking around birth	rostralanteriorcingulate_thickavg_withGlobal	MR Egger	29	-0.228698	0.197289	0.256524	-0.615385	0.157989
Maternal smoking around birth	rostralanteriorcingulate_thickavg_withGlobal	Weighted median	29	-0.0454919	0.0650115	0.484083	-0.172914	0.0819307
Maternal smoking around birth	rostralmiddlefrontal_surfavg_withGlobal	Inverse variance weighted	30	191.823	98.7968	0.0521872	-1.81918	385.464
Maternal smoking around birth	rostralmiddlefrontal_surfavg_withGlobal	MR Egger	30	-181.504	404.503	0.657095	-974.331	611.322
Maternal smoking around birth	rostralmiddlefrontal_surfavg_withGlobal	Weighted median	30	309.735	136.952	0.0237203	41.3088	578.161
Maternal smoking around birth	rostralmiddlefrontal_thickavg_withGlobal	Inverse variance weighted	32	-0.0140403	0.0206855	0.497296	-0.0545839	0.0265033
Maternal smoking around birth	rostralmiddlefrontal_thickavg_withGlobal	MR Egger	32	0.0763722	0.0808086	0.352158	-0.0820126	0.234757
Maternal smoking around birth	rostralmiddlefrontal_thickavg_withGlobal	Weighted median	32	-0.0378524	0.0285177	0.184399	-0.0937471	0.0180422
Maternal smoking around birth	superiorfrontal_surfavg_withGlobal	Inverse variance weighted	32	64.9451	95.8463	0.498028	-122.914	252.804
Maternal smoking around birth	superiorfrontal_surfavg_withGlobal	MR Egger	32	107.265	378.193	0.778646	-633.994	848.524
Maternal smoking around birth	superiorfrontal_surfavg_withGlobal	Weighted median	32	79.7363	138.379	0.564468	-191.486	350.959
Maternal smoking around birth	superiorfrontal_thickavg_withGlobal	Inverse variance weighted	31	-0.0181536	0.0217191	0.403247	-0.0607231	0.0244158
Maternal smoking around birth	superiorfrontal_thickavg_withGlobal	MR Egger	31	0.0166072	0.094841	0.862213	-0.169281	0.202495
Maternal smoking around birth	superiorfrontal_thickavg_withGlobal	Weighted median	31	-0.0182687	0.0309464	0.554966	-0.0789237	0.0423862
Maternal smoking around birth	superiorparietal_surfavg_withGlobal	Inverse variance weighted	31	-15.7428	98.9623	0.873607	-209.709	178.223
Maternal smoking around birth	superiorparietal_surfavg_withGlobal	MR Egger	31	-305.479	386.915	0.436214	-1063.83	452.875
Maternal smoking around birth	superiorparietal_surfavg_withGlobal	Weighted median	31	-160.877	139.058	0.247312	-433.43	111.677
Maternal smoking around birth	superiorparietal_thickavg_withGlobal	Inverse variance weighted	31	0.0188067	0.0200792	0.348952	-0.0205486	0.058162
Maternal smoking around birth	superiorparietal_thickavg_withGlobal	MR Egger	31	-0.062863	0.0782801	0.428478	-0.216292	0.0905661
Maternal smoking around birth	superiorparietal_thickavg_withGlobal	Weighted median	31	0.0104275	0.0295381	0.724075	-0.0474673	0.0683222
Maternal smoking around birth	superiortemporal_surfavg_withGlobal	Inverse variance weighted	31	26.4467	57.7031	0.64672	-86.6514	139.545
Maternal smoking around birth	superiortemporal_surfavg_withGlobal	MR Egger	31	392.532	223.809	0.0900171	-46.1337	831.197
Maternal smoking around birth	superiortemporal_surfavg_withGlobal	Weighted median	31	14.3245	76.6921	0.851834	-135.992	164.641
Maternal smoking around birth	superiortemporal_thickavg_withGlobal	Inverse variance weighted	30	-0.0299034	0.0298796	0.316925	-0.0884675	0.0286606
Maternal smoking around birth	superiortemporal_thickavg_withGlobal	MR Egger	30	0.198958	0.109453	0.0798179	-0.0155695	0.413485
Maternal smoking around birth	superiortemporal_thickavg_withGlobal	Weighted median	30	-0.049563	0.0391376	0.205377	-0.126273	0.0271466
Maternal smoking around birth	supramarginal_surfavg_withGlobal	Inverse variance weighted	31	113.806	79.8055	0.153858	-42.6132	270.224
Maternal smoking around birth	supramarginal_surfavg_withGlobal	MR Egger	31	394.593	310.718	0.214202	-214.414	1003.6
Maternal smoking around birth	supramarginal_surfavg_withGlobal	Weighted median	31	187.737	110.464	0.0892204	-28.7732	404.247
Maternal smoking around birth	supramarginal_thickavg_withGlobal	Inverse variance weighted	30	-0.000687244	0.0189249	0.971032	-0.0377801	0.0364056
Maternal smoking around birth	supramarginal_thickavg_withGlobal	MR Egger	30	-0.0107373	0.0735597	0.884993	-0.154914	0.13344
Maternal smoking around birth	supramarginal_thickavg_withGlobal	Weighted median	30	0.00498704	0.0247241	0.840145	-0.0434722	0.0534463
Maternal smoking around birth	temporalpole_surfavg_withGlobal	Inverse variance weighted	30	-14.168	11.9106	0.234232	-37.5127	9.17677
Maternal smoking around birth	temporalpole_surfavg_withGlobal	MR Egger	30	12.6952	46.0612	0.784867	-77.5848	102.975
Maternal smoking around birth	temporalpole_surfavg_withGlobal	Weighted median	30	-5.78745	16.3975	0.724128	-37.9265	26.3516
Maternal smoking around birth	temporalpole_thickavg_withGlobal	Inverse variance weighted	33	0.0363112	0.0655865	0.579827	-0.0922383	0.164861
Maternal smoking around birth	temporalpole_thickavg_withGlobal	MR Egger	33	0.296625	0.261111	0.264658	-0.215152	0.808401
Maternal smoking around birth	temporalpole_thickavg_withGlobal	Weighted median	33	0.0166591	0.0897586	0.852759	-0.159268	0.192586
Maternal smoking around birth	transversetemporal_surfavg_withGlobal	Inverse variance weighted	31	7.52313	12.2888	0.540408	-16.5628	31.6091
Maternal smoking around birth	transversetemporal_surfavg_withGlobal	MR Egger	31	30.7652	47.749	0.524437	-62.8227	124.353
Maternal smoking around birth	transversetemporal_surfavg_withGlobal	Weighted median	31	15.0725	16.1013	0.349221	-16.4862	46.6311
Maternal smoking around birth	transversetemporal_thickavg_withGlobal	Inverse variance weighted	32	0.0207492	0.0421747	0.622732	-0.0619133	0.103412
Maternal smoking around birth	transversetemporal_thickavg_withGlobal	MR Egger	32	0.0377227	0.168013	0.823873	-0.291582	0.367027
Maternal smoking around birth	transversetemporal_thickavg_withGlobal	Weighted median	32	0.0193691	0.0587764	0.741749	-0.0958327	0.134571
Maternal smoking around birth	bankssts_surfavg_withoutGlobal	Inverse variance weighted	31	-21.9655	33.4842	0.511828	-87.5946	43.6637
Maternal smoking around birth	bankssts_surfavg_withoutGlobal	MR Egger	31	335.217	145.367	0.0284552	50.2968	620.137
Maternal smoking around birth	bankssts_surfavg_withoutGlobal	Weighted median	31	8.23355	46.8093	0.860376	-83.5127	99.9798
Maternal smoking around birth	bankssts_thickavg_withoutGlobal	Inverse variance weighted	32	-0.0230455	0.0387354	0.551879	-0.0989669	0.0528759
Maternal smoking around birth	bankssts_thickavg_withoutGlobal	MR Egger	32	-0.0386455	0.153041	0.802363	-0.338605	0.261314
Maternal smoking around birth	bankssts_thickavg_withoutGlobal	Weighted median	32	-0.0330756	0.0549385	0.547142	-0.140755	0.0746039
Maternal smoking around birth	caudalanteriorcingulate_surfavg_withoutGlobal	Inverse variance weighted	32	-13.7053	29.5506	0.642797	-71.6244	44.2138
Maternal smoking around birth	caudalanteriorcingulate_surfavg_withoutGlobal	MR Egger	32	-10.7892	119.033	0.928381	-244.093	222.515
Maternal smoking around birth	caudalanteriorcingulate_surfavg_withoutGlobal	Weighted median	32	22.4253	42.7491	0.599875	-61.3629	106.214
Maternal smoking around birth	caudalanteriorcingulate_thickavg_withoutGlobal	Inverse variance weighted	29	-0.0677141	0.0547318	0.216014	-0.174988	0.0395603
Maternal smoking around birth	caudalanteriorcingulate_thickavg_withoutGlobal	MR Egger	29	-0.0495068	0.20956	0.815028	-0.460244	0.36123
Maternal smoking around birth	caudalanteriorcingulate_thickavg_withoutGlobal	Weighted median	29	-0.128429	0.0766944	0.0940206	-0.27875	0.0218916
Maternal smoking around birth	caudalmiddlefrontal_surfavg_withoutGlobal	Inverse variance weighted	31	-59.5587	83.632	0.476371	-223.477	104.36
Maternal smoking around birth	caudalmiddlefrontal_surfavg_withoutGlobal	MR Egger	31	140.604	327.136	0.670515	-500.582	781.791
Maternal smoking around birth	caudalmiddlefrontal_surfavg_withoutGlobal	Weighted median	31	30.276	116.614	0.795153	-198.288	258.84
Maternal smoking around birth	caudalmiddlefrontal_thickavg_withoutGlobal	Inverse variance weighted	33	-0.0358115	0.0348875	0.304663	-0.104191	0.032568
Maternal smoking around birth	caudalmiddlefrontal_thickavg_withoutGlobal	MR Egger	33	-0.151704	0.139003	0.28352	-0.424151	0.120742
Maternal smoking around birth	caudalmiddlefrontal_thickavg_withoutGlobal	Weighted median	33	-0.0222227	0.047052	0.636712	-0.114445	0.0699993
Maternal smoking around birth	cuneus_surfavg_withoutGlobal	Inverse variance weighted	26	-8.28271	53.0599	0.875953	-112.28	95.7148
Maternal smoking around birth	cuneus_surfavg_withoutGlobal	MR Egger	26	-15.1847	233.68	0.948727	-473.197	442.828
Maternal smoking around birth	cuneus_surfavg_withoutGlobal	Weighted median	26	-21.8481	71.5163	0.759987	-162.02	118.324
Maternal smoking around birth	cuneus_thickavg_withoutGlobal	Inverse variance weighted	33	0.019305	0.031417	0.5389	-0.0422723	0.0808824
Maternal smoking around birth	cuneus_thickavg_withoutGlobal	MR Egger	33	-0.204043	0.121903	0.104228	-0.442972	0.0348861
Maternal smoking around birth	cuneus_thickavg_withoutGlobal	Weighted median	33	0.058968	0.0461634	0.201469	-0.0315122	0.149448
Maternal smoking around birth	entorhinal_surfavg_withoutGlobal	Inverse variance weighted	31	12.3794	17.0689	0.468293	-21.0756	45.8343
Maternal smoking around birth	entorhinal_surfavg_withoutGlobal	MR Egger	31	-55.2879	66.2442	0.410762	-185.127	74.5508
Maternal smoking around birth	entorhinal_surfavg_withoutGlobal	Weighted median	31	15.9156	24.5973	0.5176	-32.295	64.1263
Maternal smoking around birth	entorhinal_thickavg_withoutGlobal	Inverse variance weighted	28	-0.122176	0.0965928	0.205924	-0.311498	0.0671461
Maternal smoking around birth	entorhinal_thickavg_withoutGlobal	MR Egger	28	0.198014	0.365047	0.592138	-0.517477	0.913506
Maternal smoking around birth	entorhinal_thickavg_withoutGlobal	Weighted median	28	-0.252656	0.129167	0.0504606	-0.505823	0.000511679
Maternal smoking around birth	frontalpole_surfavg_withoutGlobal	Inverse variance weighted	31	2.67455	8.02353	0.738879	-13.0516	18.4007
Maternal smoking around birth	frontalpole_surfavg_withoutGlobal	MR Egger	31	-25.4434	31.0458	0.419162	-86.2932	35.4064
Maternal smoking around birth	frontalpole_surfavg_withoutGlobal	Weighted median	31	12.3879	11.0668	0.262979	-9.30295	34.0787
Maternal smoking around birth	frontalpole_thickavg_withoutGlobal	Inverse variance weighted	17	0.0272369	0.0833115	0.743722	-0.136054	0.190527
Maternal smoking around birth	frontalpole_thickavg_withoutGlobal	MR Egger	17	-0.038215	0.317806	0.905884	-0.661115	0.584685
Maternal smoking around birth	frontalpole_thickavg_withoutGlobal	Weighted median	17	0.0398118	0.112869	0.724294	-0.181412	0.261035
Maternal smoking around birth	fusiform_surfavg_withoutGlobal	Inverse variance weighted	27	26.3169	105.749	0.803469	-180.952	233.586
Maternal smoking around birth	fusiform_surfavg_withoutGlobal	MR Egger	27	-176.063	398.103	0.662108	-956.345	604.219
Maternal smoking around birth	fusiform_surfavg_withoutGlobal	Weighted median	27	144.154	140.818	0.305981	-131.849	420.158
Maternal smoking around birth	fusiform_thickavg_withoutGlobal	Inverse variance weighted	28	-0.0492539	0.0368558	0.18142	-0.121491	0.0229834
Maternal smoking around birth	fusiform_thickavg_withoutGlobal	MR Egger	28	-0.105257	0.136453	0.447435	-0.372705	0.162191
Maternal smoking around birth	fusiform_thickavg_withoutGlobal	Weighted median	28	-0.0489736	0.0511176	0.338034	-0.149164	0.0512169
Maternal smoking around birth	inferiorparietal_surfavg_withoutGlobal	Inverse variance weighted	28	-89.079	154.211	0.563504	-391.332	213.174
Maternal smoking around birth	inferiorparietal_surfavg_withoutGlobal	MR Egger	28	213.881	581.17	0.715839	-925.212	1352.98
Maternal smoking around birth	inferiorparietal_surfavg_withoutGlobal	Weighted median	28	-61.3161	213.044	0.773493	-478.883	356.251
Maternal smoking around birth	inferiorparietal_thickavg_withoutGlobal	Inverse variance weighted	32	-0.00961159	0.0325265	0.767612	-0.0733635	0.0541404
Maternal smoking around birth	inferiorparietal_thickavg_withoutGlobal	MR Egger	32	-0.252702	0.123648	0.0498477	-0.495052	-0.0103521
Maternal smoking around birth	inferiorparietal_thickavg_withoutGlobal	Weighted median	32	-0.0346034	0.0461653	0.453523	-0.125087	0.0558806
Maternal smoking around birth	inferiortemporal_surfavg_withoutGlobal	Inverse variance weighted	29	-64.8492	115.233	0.573593	-290.705	161.007
Maternal smoking around birth	inferiortemporal_surfavg_withoutGlobal	MR Egger	29	-119.386	449.79	0.792697	-1000.97	762.201
Maternal smoking around birth	inferiortemporal_surfavg_withoutGlobal	Weighted median	29	-14.0403	157.087	0.92878	-321.93	293.85
Maternal smoking around birth	inferiortemporal_thickavg_withoutGlobal	Inverse variance weighted	26	-0.0349828	0.0406358	0.389301	-0.114629	0.0446633
Maternal smoking around birth	inferiortemporal_thickavg_withoutGlobal	MR Egger	26	-0.23249	0.165614	0.173186	-0.557094	0.0921144
Maternal smoking around birth	inferiortemporal_thickavg_withoutGlobal	Weighted median	26	-0.0232821	0.0604843	0.700291	-0.141831	0.0952673
Maternal smoking around birth	insula_surfavg_withoutGlobal	Inverse variance weighted	30	16.5033	60.9983	0.786735	-103.053	136.06
Maternal smoking around birth	insula_surfavg_withoutGlobal	MR Egger	30	152.44	237.977	0.527012	-313.994	618.874
Maternal smoking around birth	insula_surfavg_withoutGlobal	Weighted median	30	22.3566	86.6904	0.796492	-147.557	192.27
Maternal smoking around birth	insula_thickavg_withoutGlobal	Inverse variance weighted	31	-0.0303512	0.0363244	0.403403	-0.101547	0.0408447
Maternal smoking around birth	insula_thickavg_withoutGlobal	MR Egger	31	-0.0305761	0.141332	0.830235	-0.307586	0.246434
Maternal smoking around birth	insula_thickavg_withoutGlobal	Weighted median	31	-0.0690037	0.0523624	0.187568	-0.171634	0.0336267
Maternal smoking around birth	isthmuscingulate_surfavg_withoutGlobal	Inverse variance weighted	31	3.96109	36.7231	0.914104	-68.0162	75.9383
Maternal smoking around birth	isthmuscingulate_surfavg_withoutGlobal	MR Egger	31	44.0691	146.372	0.765504	-242.819	330.957
Maternal smoking around birth	isthmuscingulate_surfavg_withoutGlobal	Weighted median	31	23.4912	53.6322	0.661382	-81.628	128.61
Maternal smoking around birth	isthmuscingulate_thickavg_withoutGlobal	Inverse variance weighted	30	-0.0693262	0.0459918	0.131719	-0.15947	0.0208178
Maternal smoking around birth	isthmuscingulate_thickavg_withoutGlobal	MR Egger	30	0.0243787	0.177043	0.891463	-0.322625	0.371382
Maternal smoking around birth	isthmuscingulate_thickavg_withoutGlobal	Weighted median	30	-0.0172705	0.0623721	0.781861	-0.13952	0.104979
Maternal smoking around birth	lateraloccipital_surfavg_withoutGlobal	Inverse variance weighted	30	-142.419	130.101	0.273655	-397.416	112.578
Maternal smoking around birth	lateraloccipital_surfavg_withoutGlobal	MR Egger	30	-343.69	501.274	0.498583	-1326.19	638.808
Maternal smoking around birth	lateraloccipital_surfavg_withoutGlobal	Weighted median	30	-172.333	183.531	0.347738	-532.055	187.388
Maternal smoking around birth	lateraloccipital_thickavg_withoutGlobal	Inverse variance weighted	30	0.0286064	0.0313869	0.362079	-0.032912	0.0901247
Maternal smoking around birth	lateraloccipital_thickavg_withoutGlobal	MR Egger	30	-0.0976242	0.129509	0.45726	-0.351461	0.156213
Maternal smoking around birth	lateraloccipital_thickavg_withoutGlobal	Weighted median	30	0.0191122	0.0446042	0.668298	-0.068312	0.106536
Maternal smoking around birth	lateralorbitofrontal_surfavg_withoutGlobal	Inverse variance weighted	27	19.7981	72.4688	0.784704	-122.241	161.837
Maternal smoking around birth	lateralorbitofrontal_surfavg_withoutGlobal	MR Egger	27	176.378	271.067	0.52119	-354.914	707.67
Maternal smoking around birth	lateralorbitofrontal_surfavg_withoutGlobal	Weighted median	27	58.3897	99.2246	0.556224	-136.091	252.87
Maternal smoking around birth	lateralorbitofrontal_thickavg_withoutGlobal	Inverse variance weighted	30	-0.0289323	0.0379488	0.445819	-0.103312	0.0454473
Maternal smoking around birth	lateralorbitofrontal_thickavg_withoutGlobal	MR Egger	30	-0.0654362	0.161935	0.689217	-0.382829	0.251956
Maternal smoking around birth	lateralorbitofrontal_thickavg_withoutGlobal	Weighted median	30	-0.0152354	0.0515538	0.767594	-0.116281	0.0858101
Maternal smoking around birth	lingual_surfavg_withoutGlobal	Inverse variance weighted	32	-34.9508	89.4541	0.69601	-210.281	140.379
Maternal smoking around birth	lingual_surfavg_withoutGlobal	MR Egger	32	165.706	393.131	0.676393	-604.831	936.243
Maternal smoking around birth	lingual_surfavg_withoutGlobal	Weighted median	32	-131.107	128.102	0.30609	-382.187	119.972
Maternal smoking around birth	lingual_thickavg_withoutGlobal	Inverse variance weighted	32	-0.00243033	0.0284207	0.931854	-0.058135	0.0532743
Maternal smoking around birth	lingual_thickavg_withoutGlobal	MR Egger	32	-0.0346371	0.112036	0.759336	-0.254227	0.184953
Maternal smoking around birth	lingual_thickavg_withoutGlobal	Weighted median	32	-0.0166534	0.0390109	0.66946	-0.0931148	0.0598081
Maternal smoking around birth	medialorbitofrontal_surfavg_withoutGlobal	Inverse variance weighted	27	29.6294	56.0137	0.596828	-80.1575	139.416
Maternal smoking around birth	medialorbitofrontal_surfavg_withoutGlobal	MR Egger	27	-69.9014	212.062	0.744428	-485.544	345.741
Maternal smoking around birth	medialorbitofrontal_surfavg_withoutGlobal	Weighted median	27	115.115	77.051	0.135174	-35.9054	266.135
Maternal smoking around birth	medialorbitofrontal_thickavg_withoutGlobal	Inverse variance weighted	28	-0.0506651	0.0393305	0.19768	-0.127753	0.0264226
Maternal smoking around birth	medialorbitofrontal_thickavg_withoutGlobal	MR Egger	28	-0.157737	0.147283	0.29402	-0.446411	0.130938
Maternal smoking around birth	medialorbitofrontal_thickavg_withoutGlobal	Weighted median	28	-0.102211	0.0542085	0.0593607	-0.208459	0.00403787
Maternal smoking around birth	middletemporal_surfavg_withoutGlobal	Inverse variance weighted	28	5.89171	96.6836	0.951409	-183.608	195.392
Maternal smoking around birth	middletemporal_surfavg_withoutGlobal	MR Egger	28	16.0517	364.471	0.965208	-698.311	730.414
Maternal smoking around birth	middletemporal_surfavg_withoutGlobal	Weighted median	28	18.4551	137.292	0.893069	-250.638	287.548
Maternal smoking around birth	middletemporal_thickavg_withoutGlobal	Inverse variance weighted	30	-0.0232053	0.0383343	0.544953	-0.0983405	0.0519299
Maternal smoking around birth	middletemporal_thickavg_withoutGlobal	MR Egger	30	-0.264329	0.146145	0.0812529	-0.550773	0.0221154
Maternal smoking around birth	middletemporal_thickavg_withoutGlobal	Weighted median	30	-0.00422318	0.0551084	0.938915	-0.112236	0.103789
Maternal smoking around birth	paracentral_surfavg_withoutGlobal	Inverse variance weighted	30	-23.3367	46.3374	0.614525	-114.158	67.4847
Maternal smoking around birth	paracentral_surfavg_withoutGlobal	MR Egger	30	-89.0592	179.773	0.624185	-441.415	263.296
Maternal smoking around birth	paracentral_surfavg_withoutGlobal	Weighted median	30	-3.40016	66.6148	0.959292	-133.965	127.165
Maternal smoking around birth	paracentral_thickavg_withoutGlobal	Inverse variance weighted	32	0.0223338	0.0365633	0.541316	-0.0493303	0.0939978
Maternal smoking around birth	paracentral_thickavg_withoutGlobal	MR Egger	32	-0.129004	0.143961	0.37733	-0.411167	0.153159
Maternal smoking around birth	paracentral_thickavg_withoutGlobal	Weighted median	32	0.0326182	0.0505878	0.519067	-0.0665338	0.13177
Maternal smoking around birth	parahippocampal_surfavg_withoutGlobal	Inverse variance weighted	30	7.04558	22.8546	0.757871	-37.7495	51.8406
Maternal smoking around birth	parahippocampal_surfavg_withoutGlobal	MR Egger	30	13.7709	100.88	0.892397	-183.954	211.496
Maternal smoking around birth	parahippocampal_surfavg_withoutGlobal	Weighted median	30	-4.96152	30.6163	0.871262	-64.9694	55.0463
Maternal smoking around birth	parahippocampal_thickavg_withoutGlobal	Inverse variance weighted	27	-0.0770349	0.0739591	0.297603	-0.221995	0.0679249
Maternal smoking around birth	parahippocampal_thickavg_withoutGlobal	MR Egger	27	0.0496863	0.273402	0.857257	-0.486181	0.585554
Maternal smoking around birth	parahippocampal_thickavg_withoutGlobal	Weighted median	27	-0.0872155	0.0996584	0.381495	-0.282546	0.108115
Maternal smoking around birth	parsopercularis_surfavg_withoutGlobal	Inverse variance weighted	28	-107.485	55.29	0.0518936	-215.853	0.883808
Maternal smoking around birth	parsopercularis_surfavg_withoutGlobal	MR Egger	28	-274.824	208.831	0.199655	-684.133	134.484
Maternal smoking around birth	parsopercularis_surfavg_withoutGlobal	Weighted median	28	-68.1044	77.0261	0.376603	-219.076	82.8669
Maternal smoking around birth	parsopercularis_thickavg_withoutGlobal	Inverse variance weighted	32	0.0227712	0.0331371	0.491969	-0.0421775	0.0877198
Maternal smoking around birth	parsopercularis_thickavg_withoutGlobal	MR Egger	32	-0.0804231	0.129473	0.539186	-0.334189	0.173343
Maternal smoking around birth	parsopercularis_thickavg_withoutGlobal	Weighted median	32	0.0277138	0.0488155	0.570221	-0.0679645	0.123392
Maternal smoking around birth	parsorbitalis_surfavg_withoutGlobal	Inverse variance weighted	24	10.0939	22.3101	0.650956	-33.6339	53.8216
Maternal smoking around birth	parsorbitalis_surfavg_withoutGlobal	MR Egger	24	42.0334	80.4115	0.606387	-115.573	199.64
Maternal smoking around birth	parsorbitalis_surfavg_withoutGlobal	Weighted median	24	23.6706	31.3915	0.450822	-37.8568	85.1981
Maternal smoking around birth	parsorbitalis_thickavg_withoutGlobal	Inverse variance weighted	30	0.000693777	0.045923	0.987946	-0.0893152	0.0907028
Maternal smoking around birth	parsorbitalis_thickavg_withoutGlobal	MR Egger	30	-0.0667856	0.175598	0.706569	-0.410958	0.277387
Maternal smoking around birth	parsorbitalis_thickavg_withoutGlobal	Weighted median	30	0	0.0618317	1	-0.12119	0.12119
Maternal smoking around birth	parstriangularis_surfavg_withoutGlobal	Inverse variance weighted	30	103.353	46.9161	0.0276002	11.397	195.308
Maternal smoking around birth	parstriangularis_surfavg_withoutGlobal	MR Egger	30	-10.9674	179.819	0.951799	-363.413	341.478
Maternal smoking around birth	parstriangularis_surfavg_withoutGlobal	Weighted median	30	170.798	67.3442	0.0112066	38.803	302.792
Maternal smoking around birth	parstriangularis_thickavg_withoutGlobal	Inverse variance weighted	32	-0.0173972	0.0338175	0.606942	-0.0836795	0.0488851
Maternal smoking around birth	parstriangularis_thickavg_withoutGlobal	MR Egger	32	0.0869767	0.137616	0.532157	-0.18275	0.356703
Maternal smoking around birth	parstriangularis_thickavg_withoutGlobal	Weighted median	32	-0.0251087	0.0450168	0.577006	-0.113342	0.0631242
Maternal smoking around birth	pericalcarine_surfavg_withoutGlobal	Inverse variance weighted	28	-58.3623	58.1203	0.3153	-172.278	55.5535
Maternal smoking around birth	pericalcarine_surfavg_withoutGlobal	MR Egger	28	-150.936	227.928	0.513666	-597.675	295.804
Maternal smoking around birth	pericalcarine_surfavg_withoutGlobal	Weighted median	28	11.211	81.6012	0.890724	-148.727	171.149
Maternal smoking around birth	pericalcarine_thickavg_withoutGlobal	Inverse variance weighted	32	-0.0180083	0.0284711	0.527054	-0.0738116	0.0377951
Maternal smoking around birth	pericalcarine_thickavg_withoutGlobal	MR Egger	32	-0.204712	0.112085	0.0777571	-0.424398	0.0149746
Maternal smoking around birth	pericalcarine_thickavg_withoutGlobal	Weighted median	32	-0.0215095	0.0402174	0.592766	-0.100336	0.0573166
Maternal smoking around birth	postcentral_surfavg_withoutGlobal	Inverse variance weighted	24	55.4415	123.003	0.652182	-185.645	296.528
Maternal smoking around birth	postcentral_surfavg_withoutGlobal	MR Egger	24	-137.149	496.266	0.78485	-1109.83	835.533
Maternal smoking around birth	postcentral_surfavg_withoutGlobal	Weighted median	24	274.85	175.244	0.116792	-68.6291	618.329
Maternal smoking around birth	postcentral_thickavg_withoutGlobal	Inverse variance weighted	29	-0.0324454	0.0304001	0.285846	-0.0920296	0.0271388
Maternal smoking around birth	postcentral_thickavg_withoutGlobal	MR Egger	29	-0.109213	0.116566	0.357109	-0.337683	0.119258
Maternal smoking around birth	postcentral_thickavg_withoutGlobal	Weighted median	29	-0.046913	0.0409827	0.252333	-0.127239	0.0334131
Maternal smoking around birth	posteriorcingulate_surfavg_withoutGlobal	Inverse variance weighted	31	-18.0402	37.655	0.631874	-91.844	55.7636
Maternal smoking around birth	posteriorcingulate_surfavg_withoutGlobal	MR Egger	31	176.736	146.966	0.238871	-111.317	464.789
Maternal smoking around birth	posteriorcingulate_surfavg_withoutGlobal	Weighted median	31	-26.2617	51.2469	0.608333	-126.706	74.1822
Maternal smoking around birth	posteriorcingulate_thickavg_withoutGlobal	Inverse variance weighted	28	0.0287926	0.0366467	0.432055	-0.0430349	0.10062
Maternal smoking around birth	posteriorcingulate_thickavg_withoutGlobal	MR Egger	28	-0.0710875	0.139234	0.613966	-0.343986	0.201811
Maternal smoking around birth	posteriorcingulate_thickavg_withoutGlobal	Weighted median	28	0.00934506	0.0497084	0.850879	-0.0880834	0.106774
Maternal smoking around birth	precentral_surfavg_withoutGlobal	Inverse variance weighted	29	129.082	134.296	0.336466	-134.139	392.303
Maternal smoking around birth	precentral_surfavg_withoutGlobal	MR Egger	29	-240.465	516.829	0.645469	-1253.45	772.52
Maternal smoking around birth	precentral_surfavg_withoutGlobal	Weighted median	29	157.742	185.059	0.393998	-204.973	520.457
Maternal smoking around birth	precentral_thickavg_withoutGlobal	Inverse variance weighted	33	-0.00576505	0.0344191	0.86698	-0.0732266	0.0616965
Maternal smoking around birth	precentral_thickavg_withoutGlobal	MR Egger	33	-0.102936	0.139252	0.465341	-0.375869	0.169997
Maternal smoking around birth	precentral_thickavg_withoutGlobal	Weighted median	33	-0.0155779	0.0471742	0.741233	-0.108039	0.0768835
Maternal smoking around birth	precuneus_surfavg_withoutGlobal	Inverse variance weighted	28	53.097	121.067	0.660969	-184.194	290.388
Maternal smoking around birth	precuneus_surfavg_withoutGlobal	MR Egger	28	-409.061	454.667	0.376541	-1300.21	482.086
Maternal smoking around birth	precuneus_surfavg_withoutGlobal	Weighted median	28	148.222	174.296	0.395101	-193.398	489.842
Maternal smoking around birth	precuneus_thickavg_withoutGlobal	Inverse variance weighted	29	-0.0176336	0.0326743	0.589418	-0.0816752	0.046408
Maternal smoking around birth	precuneus_thickavg_withoutGlobal	MR Egger	29	-0.159927	0.124988	0.211592	-0.404903	0.0850483
Maternal smoking around birth	precuneus_thickavg_withoutGlobal	Weighted median	29	-0.0120204	0.0442537	0.78591	-0.0987577	0.0747168
Maternal smoking around birth	rostralanteriorcingulate_surfavg_withoutGlobal	Inverse variance weighted	29	5.41025	34.2528	0.874496	-61.7253	72.5458
Maternal smoking around birth	rostralanteriorcingulate_surfavg_withoutGlobal	MR Egger	29	29.5151	132.366	0.825229	-229.922	288.953
Maternal smoking around birth	rostralanteriorcingulate_surfavg_withoutGlobal	Weighted median	29	4.47635	49.0037	0.927217	-91.5709	100.524
Maternal smoking around birth	rostralanteriorcingulate_thickavg_withoutGlobal	Inverse variance weighted	27	0.0390181	0.0524631	0.457043	-0.0638096	0.141846
Maternal smoking around birth	rostralanteriorcingulate_thickavg_withoutGlobal	MR Egger	27	-0.365186	0.216668	0.104342	-0.789855	0.0594825
Maternal smoking around birth	rostralanteriorcingulate_thickavg_withoutGlobal	Weighted median	27	-0.0495286	0.0731079	0.498106	-0.19282	0.0937629
Maternal smoking around birth	rostralmiddlefrontal_surfavg_withoutGlobal	Inverse variance weighted	29	-7.63267	173.085	0.964827	-346.88	331.614
Maternal smoking around birth	rostralmiddlefrontal_surfavg_withoutGlobal	MR Egger	29	-205.534	658.236	0.75725	-1495.68	1084.61
Maternal smoking around birth	rostralmiddlefrontal_surfavg_withoutGlobal	Weighted median	29	176.894	237.345	0.45609	-288.303	642.09
Maternal smoking around birth	rostralmiddlefrontal_thickavg_withoutGlobal	Inverse variance weighted	31	-0.0083696	0.0310832	0.787726	-0.0692926	0.0525534
Maternal smoking around birth	rostralmiddlefrontal_thickavg_withoutGlobal	MR Egger	31	-0.0416086	0.122354	0.736257	-0.281423	0.198206
Maternal smoking around birth	rostralmiddlefrontal_thickavg_withoutGlobal	Weighted median	31	-0.0118339	0.0434961	0.78557	-0.0970861	0.0734184
Maternal smoking around birth	superiorfrontal_surfavg_withoutGlobal	Inverse variance weighted	28	33.6598	210.022	0.87267	-377.983	445.303
Maternal smoking around birth	superiorfrontal_surfavg_withoutGlobal	MR Egger	28	-366.132	808.69	0.654486	-1951.16	1218.9
Maternal smoking around birth	superiorfrontal_surfavg_withoutGlobal	Weighted median	28	71.1086	276.61	0.797123	-471.047	613.265
Maternal smoking around birth	superiorfrontal_thickavg_withoutGlobal	Inverse variance weighted	32	-0.0417917	0.0357364	0.242225	-0.111835	0.0282516
Maternal smoking around birth	superiorfrontal_thickavg_withoutGlobal	MR Egger	32	-0.066368	0.139849	0.63853	-0.340471	0.207735
Maternal smoking around birth	superiorfrontal_thickavg_withoutGlobal	Weighted median	32	-0.0319622	0.0505473	0.527175	-0.131035	0.0671104
Maternal smoking around birth	superiorparietal_surfavg_withoutGlobal	Inverse variance weighted	18	70.1092	188.005	0.709214	-298.38	438.599
Maternal smoking around birth	superiorparietal_surfavg_withoutGlobal	MR Egger	18	553.504	746.385	0.469088	-909.41	2016.42
Maternal smoking around birth	superiorparietal_surfavg_withoutGlobal	Weighted median	18	-92.0405	255.656	0.718834	-593.126	409.045
Maternal smoking around birth	superiorparietal_thickavg_withoutGlobal	Inverse variance weighted	32	0.0239427	0.0301062	0.426453	-0.0350654	0.0829509
Maternal smoking around birth	superiorparietal_thickavg_withoutGlobal	MR Egger	32	-0.160285	0.119436	0.189663	-0.39438	0.0738107
Maternal smoking around birth	superiorparietal_thickavg_withoutGlobal	Weighted median	32	0.0279255	0.0413697	0.499661	-0.0531591	0.10901
Maternal smoking around birth	superiortemporal_surfavg_withoutGlobal	Inverse variance weighted	30	-2.68078	96.3422	0.977801	-191.511	186.15
Maternal smoking around birth	superiortemporal_surfavg_withoutGlobal	MR Egger	30	420.226	367.624	0.262682	-300.316	1140.77
Maternal smoking around birth	superiortemporal_surfavg_withoutGlobal	Weighted median	30	-18.3264	137.119	0.893677	-287.08	250.427
Maternal smoking around birth	superiortemporal_thickavg_withoutGlobal	Inverse variance weighted	28	-0.035312	0.0408105	0.386892	-0.115301	0.0446766
Maternal smoking around birth	superiortemporal_thickavg_withoutGlobal	MR Egger	28	0.0310438	0.150514	0.8382	-0.263963	0.32605
Maternal smoking around birth	superiortemporal_thickavg_withoutGlobal	Weighted median	28	-0.049902	0.0574854	0.385349	-0.162573	0.0627693
Maternal smoking around birth	supramarginal_surfavg_withoutGlobal	Inverse variance weighted	28	32.198	129.992	0.804372	-222.585	286.981
Maternal smoking around birth	supramarginal_surfavg_withoutGlobal	MR Egger	28	199.629	499.678	0.692776	-779.739	1179
Maternal smoking around birth	supramarginal_surfavg_withoutGlobal	Weighted median	28	0.431203	176.617	0.998052	-345.739	346.601
Maternal smoking around birth	supramarginal_thickavg_withoutGlobal	Inverse variance weighted	29	-0.0241425	0.034299	0.481507	-0.0913686	0.0430836
Maternal smoking around birth	supramarginal_thickavg_withoutGlobal	MR Egger	29	-0.135577	0.130277	0.307251	-0.390919	0.119765
Maternal smoking around birth	supramarginal_thickavg_withoutGlobal	Weighted median	29	-0.0392283	0.0460982	0.394784	-0.129581	0.051124
Maternal smoking around birth	temporalpole_surfavg_withoutGlobal	Inverse variance weighted	31	-10.0341	12.7166	0.43008	-34.9587	14.8905
Maternal smoking around birth	temporalpole_surfavg_withoutGlobal	MR Egger	31	16.8428	49.7049	0.73716	-80.5788	114.264
Maternal smoking around birth	temporalpole_surfavg_withoutGlobal	Weighted median	31	-12.5746	17.4988	0.472388	-46.8722	21.723
Maternal smoking around birth	temporalpole_thickavg_withoutGlobal	Inverse variance weighted	32	0.0123938	0.0733734	0.865864	-0.131418	0.156206
Maternal smoking around birth	temporalpole_thickavg_withoutGlobal	MR Egger	32	-0.124417	0.321035	0.701085	-0.753647	0.504812
Maternal smoking around birth	temporalpole_thickavg_withoutGlobal	Weighted median	32	0.0275496	0.0968495	0.776059	-0.162275	0.217375
Maternal smoking around birth	transversetemporal_surfavg_withoutGlobal	Inverse variance weighted	32	0.145771	14.7114	0.992094	-28.6885	28.98
Maternal smoking around birth	transversetemporal_surfavg_withoutGlobal	MR Egger	32	51.3646	57.815	0.381378	-61.9529	164.682
Maternal smoking around birth	transversetemporal_surfavg_withoutGlobal	Weighted median	32	-7.95136	20.5223	0.698424	-48.1751	32.2724
Maternal smoking around birth	transversetemporal_thickavg_withoutGlobal	Inverse variance weighted	31	-0.00401525	0.0507556	0.936946	-0.103496	0.0954658
Maternal smoking around birth	transversetemporal_thickavg_withoutGlobal	MR Egger	31	-0.0409707	0.197569	0.837167	-0.428205	0.346264
Maternal smoking around birth	transversetemporal_thickavg_withoutGlobal	Weighted median	31	-0.0185062	0.068004	0.785519	-0.151794	0.114782
Part of a multiple birth	bankssts_surfavg_withGlobal	Inverse variance weighted	6	-74.1548	215.551	0.730828	-496.635	348.325
Part of a multiple birth	bankssts_surfavg_withGlobal	MR Egger	6	449.414	770.93	0.59121	-1061.61	1960.44
Part of a multiple birth	bankssts_surfavg_withGlobal	Weighted median	6	-111.41	263.658	0.672622	-628.18	405.361
Part of a multiple birth	bankssts_thickavg_withGlobal	Inverse variance weighted	9	-0.193662	0.228284	0.396248	-0.641098	0.253774
Part of a multiple birth	bankssts_thickavg_withGlobal	MR Egger	9	0.067144	0.70615	0.926912	-1.31691	1.4512
Part of a multiple birth	bankssts_thickavg_withGlobal	Weighted median	9	0.0935367	0.271274	0.730241	-0.438161	0.625234
Part of a multiple birth	caudalanteriorcingulate_surfavg_withGlobal	Inverse variance weighted	9	-27.1694	149.058	0.855367	-319.322	264.983
Part of a multiple birth	caudalanteriorcingulate_surfavg_withGlobal	MR Egger	9	161.331	439.491	0.7244	-700.071	1022.73
Part of a multiple birth	caudalanteriorcingulate_surfavg_withGlobal	Weighted median	9	24.7344	202.693	0.902876	-372.544	422.013
Part of a multiple birth	caudalanteriorcingulate_thickavg_withGlobal	Inverse variance weighted	8	-0.133825	0.345603	0.698593	-0.811207	0.543558
Part of a multiple birth	caudalanteriorcingulate_thickavg_withGlobal	MR Egger	8	-0.155331	0.942204	0.874469	-2.00205	1.69139
Part of a multiple birth	caudalanteriorcingulate_thickavg_withGlobal	Weighted median	8	-0.136942	0.435498	0.75318	-0.990518	0.716634
Part of a multiple birth	caudalmiddlefrontal_surfavg_withGlobal	Inverse variance weighted	8	61.845	415.754	0.881748	-753.033	876.723
Part of a multiple birth	caudalmiddlefrontal_surfavg_withGlobal	MR Egger	8	845.53	1175.36	0.498955	-1458.17	3149.23
Part of a multiple birth	caudalmiddlefrontal_surfavg_withGlobal	Weighted median	8	269.254	549.92	0.6244	-808.589	1347.1
Part of a multiple birth	caudalmiddlefrontal_thickavg_withGlobal	Inverse variance weighted	8	-0.051278	0.182451	0.778672	-0.408883	0.306327
Part of a multiple birth	caudalmiddlefrontal_thickavg_withGlobal	MR Egger	8	-0.475013	0.499233	0.378096	-1.45351	0.503484
Part of a multiple birth	caudalmiddlefrontal_thickavg_withGlobal	Weighted median	8	0.124339	0.226828	0.583578	-0.320243	0.568922
Part of a multiple birth	cuneus_surfavg_withGlobal	Inverse variance weighted	9	62.7957	225.666	0.780807	-379.51	505.102
Part of a multiple birth	cuneus_surfavg_withGlobal	MR Egger	9	339.012	657.916	0.622224	-950.502	1628.53
Part of a multiple birth	cuneus_surfavg_withGlobal	Weighted median	9	-13.0924	311.334	0.966457	-623.308	597.123
Part of a multiple birth	cuneus_thickavg_withGlobal	Inverse variance weighted	9	0.301888	0.162532	0.0632527	-0.0166739	0.62045
Part of a multiple birth	cuneus_thickavg_withGlobal	MR Egger	9	0.595973	0.470618	0.245894	-0.326438	1.51838
Part of a multiple birth	cuneus_thickavg_withGlobal	Weighted median	9	0.287949	0.217346	0.185223	-0.138049	0.713948
Part of a multiple birth	entorhinal_surfavg_withGlobal	Inverse variance weighted	8	-0.565467	113.066	0.99601	-222.174	221.044
Part of a multiple birth	entorhinal_surfavg_withGlobal	MR Egger	8	-369.987	286.461	0.244024	-931.451	191.477
Part of a multiple birth	entorhinal_surfavg_withGlobal	Weighted median	8	-87.3876	136.098	0.520814	-354.141	179.365
Part of a multiple birth	entorhinal_thickavg_withGlobal	Inverse variance weighted	7	0.619573	0.53895	0.250312	-0.436769	1.67592
Part of a multiple birth	entorhinal_thickavg_withGlobal	MR Egger	7	0.288818	1.54943	0.859456	-2.74807	3.32571
Part of a multiple birth	entorhinal_thickavg_withGlobal	Weighted median	7	0.370914	0.68789	0.589746	-0.977351	1.71918
Part of a multiple birth	frontalpole_surfavg_withGlobal	Inverse variance weighted	9	-56.0363	44.946	0.212491	-144.13	32.0579
Part of a multiple birth	frontalpole_surfavg_withGlobal	MR Egger	9	-210.147	129.535	0.148766	-464.036	43.7425
Part of a multiple birth	frontalpole_surfavg_withGlobal	Weighted median	9	-59.4753	58.8361	0.312082	-174.794	55.8435
Part of a multiple birth	frontalpole_thickavg_withGlobal	Inverse variance weighted	9	0.173798	0.360641	0.629868	-0.533059	0.880655
Part of a multiple birth	frontalpole_thickavg_withGlobal	MR Egger	9	1.26331	1.01641	0.253918	-0.728864	3.25548
Part of a multiple birth	frontalpole_thickavg_withGlobal	Weighted median	9	0.396556	0.44235	0.369998	-0.470449	1.26356
Part of a multiple birth	fusiform_surfavg_withGlobal	Inverse variance weighted	8	-190.593	397.452	0.631556	-969.599	588.413
Part of a multiple birth	fusiform_surfavg_withGlobal	MR Egger	8	-1831.5	1083.35	0.141871	-3954.87	291.871
Part of a multiple birth	fusiform_surfavg_withGlobal	Weighted median	8	-73.1665	518.976	0.887884	-1090.36	944.026
Part of a multiple birth	fusiform_thickavg_withGlobal	Inverse variance weighted	8	-0.0741129	0.170332	0.663484	-0.407964	0.259738
Part of a multiple birth	fusiform_thickavg_withGlobal	MR Egger	8	0.195669	0.461506	0.68636	-0.708882	1.10022
Part of a multiple birth	fusiform_thickavg_withGlobal	Weighted median	8	-0.189707	0.213164	0.37349	-0.607509	0.228095
Part of a multiple birth	inferiorparietal_surfavg_withGlobal	Inverse variance weighted	9	-716.948	633.829	0.257997	-1959.25	525.357
Part of a multiple birth	inferiorparietal_surfavg_withGlobal	MR Egger	9	-674.134	1927.29	0.736789	-4451.62	3103.36
Part of a multiple birth	inferiorparietal_surfavg_withGlobal	Weighted median	9	-1375.96	842.915	0.102599	-3028.07	276.154
Part of a multiple birth	inferiorparietal_thickavg_withGlobal	Inverse variance weighted	9	0.0684936	0.113248	0.545307	-0.153473	0.290461
Part of a multiple birth	inferiorparietal_thickavg_withGlobal	MR Egger	9	0.37878	0.324615	0.281476	-0.257466	1.01503
Part of a multiple birth	inferiorparietal_thickavg_withGlobal	Weighted median	9	-0.0498538	0.14676	0.734085	-0.337503	0.237795
Part of a multiple birth	inferiortemporal_surfavg_withGlobal	Inverse variance weighted	7	-313.539	534.228	0.55727	-1360.63	733.548
Part of a multiple birth	inferiortemporal_surfavg_withGlobal	MR Egger	7	-4.56274	1881.78	0.998159	-3692.85	3683.72
Part of a multiple birth	inferiortemporal_surfavg_withGlobal	Weighted median	7	149.606	670.185	0.823356	-1163.96	1463.17
Part of a multiple birth	inferiortemporal_thickavg_withGlobal	Inverse variance weighted	7	-0.230221	0.196996	0.242541	-0.616333	0.155891
Part of a multiple birth	inferiortemporal_thickavg_withGlobal	MR Egger	7	-0.0416106	0.548643	0.942485	-1.11695	1.03373
Part of a multiple birth	inferiortemporal_thickavg_withGlobal	Weighted median	7	-0.226398	0.250496	0.366102	-0.717369	0.264574
Part of a multiple birth	insula_surfavg_withGlobal	Inverse variance weighted	8	-336.733	262.869	0.200197	-851.957	178.491
Part of a multiple birth	insula_surfavg_withGlobal	MR Egger	8	-794.889	893.346	0.407837	-2545.85	956.069
Part of a multiple birth	insula_surfavg_withGlobal	Weighted median	8	-151.497	337.548	0.653563	-813.091	510.096
Part of a multiple birth	insula_thickavg_withGlobal	Inverse variance weighted	8	-0.175923	0.249566	0.480863	-0.665072	0.313227
Part of a multiple birth	insula_thickavg_withGlobal	MR Egger	8	-0.794857	0.758282	0.334908	-2.28109	0.691376
Part of a multiple birth	insula_thickavg_withGlobal	Weighted median	8	-0.196507	0.286547	0.492854	-0.758139	0.365125
Part of a multiple birth	isthmuscingulate_surfavg_withGlobal	Inverse variance weighted	8	-10.7234	183.485	0.953396	-370.353	348.906
Part of a multiple birth	isthmuscingulate_surfavg_withGlobal	MR Egger	8	346.981	497.208	0.511389	-627.546	1321.51
Part of a multiple birth	isthmuscingulate_surfavg_withGlobal	Weighted median	8	-14.6578	235.171	0.950301	-475.594	446.278
Part of a multiple birth	isthmuscingulate_thickavg_withGlobal	Inverse variance weighted	8	-0.460507	0.271379	0.0897131	-0.992409	0.0713962
Part of a multiple birth	isthmuscingulate_thickavg_withGlobal	MR Egger	8	0.240423	0.736682	0.755236	-1.20347	1.68432
Part of a multiple birth	isthmuscingulate_thickavg_withGlobal	Weighted median	8	-0.421917	0.348908	0.226567	-1.10578	0.261943
Part of a multiple birth	lateraloccipital_surfavg_withGlobal	Inverse variance weighted	9	1163.03	560.817	0.0380962	63.8309	2262.23
Part of a multiple birth	lateraloccipital_surfavg_withGlobal	MR Egger	9	1645.34	1621.27	0.343968	-1532.36	4823.03
Part of a multiple birth	lateraloccipital_surfavg_withGlobal	Weighted median	9	1456.84	702.855	0.0381959	79.2441	2834.44
Part of a multiple birth	lateraloccipital_thickavg_withGlobal	Inverse variance weighted	9	-0.0490043	0.134885	0.716377	-0.313378	0.21537
Part of a multiple birth	lateraloccipital_thickavg_withGlobal	MR Egger	9	0.487535	0.392321	0.25399	-0.281413	1.25648
Part of a multiple birth	lateraloccipital_thickavg_withGlobal	Weighted median	9	-0.051437	0.168024	0.759507	-0.380764	0.27789
Part of a multiple birth	lateralorbitofrontal_surfavg_withGlobal	Inverse variance weighted	9	67.9038	272.582	0.803273	-466.357	602.164
Part of a multiple birth	lateralorbitofrontal_surfavg_withGlobal	MR Egger	9	714.907	781.968	0.390994	-817.75	2247.57
Part of a multiple birth	lateralorbitofrontal_surfavg_withGlobal	Weighted median	9	-177.697	352.997	0.614686	-869.571	514.176
Part of a multiple birth	lateralorbitofrontal_thickavg_withGlobal	Inverse variance weighted	9	0.180105	0.171813	0.29452	-0.156649	0.516859
Part of a multiple birth	lateralorbitofrontal_thickavg_withGlobal	MR Egger	9	-0.020541	0.493238	0.967944	-0.987288	0.946206
Part of a multiple birth	lateralorbitofrontal_thickavg_withGlobal	Weighted median	9	0.277754	0.216251	0.199001	-0.146099	0.701607
Part of a multiple birth	lingual_surfavg_withGlobal	Inverse variance weighted	7	-78.8491	506.817	0.876367	-1072.21	914.513
Part of a multiple birth	lingual_surfavg_withGlobal	MR Egger	7	525.158	1620.56	0.75901	-2651.14	3701.45
Part of a multiple birth	lingual_surfavg_withGlobal	Weighted median	7	-106.063	646.303	0.869647	-1372.82	1160.69
Part of a multiple birth	lingual_thickavg_withGlobal	Inverse variance weighted	8	-0.0552909	0.1708	0.746153	-0.39006	0.279478
Part of a multiple birth	lingual_thickavg_withGlobal	MR Egger	8	0.681418	0.423258	0.158538	-0.148168	1.511
Part of a multiple birth	lingual_thickavg_withGlobal	Weighted median	8	0.0548832	0.212034	0.795758	-0.360704	0.470471
Part of a multiple birth	medialorbitofrontal_surfavg_withGlobal	Inverse variance weighted	8	-167.574	242.384	0.489341	-642.646	307.498
Part of a multiple birth	medialorbitofrontal_surfavg_withGlobal	MR Egger	8	-182.74	739.832	0.813141	-1632.81	1267.33
Part of a multiple birth	medialorbitofrontal_surfavg_withGlobal	Weighted median	8	-227.601	291.281	0.43458	-798.511	343.31
Part of a multiple birth	medialorbitofrontal_thickavg_withGlobal	Inverse variance weighted	9	-0.217713	0.201852	0.280776	-0.613343	0.177917
Part of a multiple birth	medialorbitofrontal_thickavg_withGlobal	MR Egger	9	-0.195263	0.576723	0.74486	-1.32564	0.935113
Part of a multiple birth	medialorbitofrontal_thickavg_withGlobal	Weighted median	9	-0.143941	0.259599	0.579254	-0.652755	0.364873
Part of a multiple birth	middletemporal_surfavg_withGlobal	Inverse variance weighted	9	-508.632	364.937	0.163393	-1223.91	206.645
Part of a multiple birth	middletemporal_surfavg_withGlobal	MR Egger	9	-16.8713	1053.56	0.98767	-2081.85	2048.11
Part of a multiple birth	middletemporal_surfavg_withGlobal	Weighted median	9	-824.885	478.134	0.0844882	-1762.03	112.257
Part of a multiple birth	middletemporal_thickavg_withGlobal	Inverse variance weighted	9	-0.184323	0.158818	0.245806	-0.495607	0.12696
Part of a multiple birth	middletemporal_thickavg_withGlobal	MR Egger	9	-0.0662139	0.459207	0.889413	-0.96626	0.833832
Part of a multiple birth	middletemporal_thickavg_withGlobal	Weighted median	9	-0.0773568	0.205527	0.706633	-0.480191	0.325477
Part of a multiple birth	paracentral_surfavg_withGlobal	Inverse variance weighted	9	412.545	221.918	0.0630281	-22.4153	847.505
Part of a multiple birth	paracentral_surfavg_withGlobal	MR Egger	9	502.33	641.615	0.45934	-755.237	1759.9
Part of a multiple birth	paracentral_surfavg_withGlobal	Weighted median	9	322.005	270.273	0.233493	-207.729	851.74
Part of a multiple birth	paracentral_thickavg_withGlobal	Inverse variance weighted	9	0.010435	0.167979	0.950467	-0.318804	0.339674
Part of a multiple birth	paracentral_thickavg_withGlobal	MR Egger	9	0.0144591	0.497698	0.977634	-0.961028	0.989947
Part of a multiple birth	paracentral_thickavg_withGlobal	Weighted median	9	0.0607081	0.227128	0.789249	-0.384463	0.505879
Part of a multiple birth	parahippocampal_surfavg_withGlobal	Inverse variance weighted	9	-152.757	114.578	0.182463	-377.331	71.8166
Part of a multiple birth	parahippocampal_surfavg_withGlobal	MR Egger	9	-453.318	330.307	0.212291	-1100.72	194.083
Part of a multiple birth	parahippocampal_surfavg_withGlobal	Weighted median	9	-60.4443	159.82	0.70528	-373.691	252.803
Part of a multiple birth	parahippocampal_thickavg_withGlobal	Inverse variance weighted	9	0.680863	0.405396	0.0930551	-0.113715	1.47544
Part of a multiple birth	parahippocampal_thickavg_withGlobal	MR Egger	9	-0.410229	1.17494	0.737244	-2.71311	1.89265
Part of a multiple birth	parahippocampal_thickavg_withGlobal	Weighted median	9	0.795428	0.485709	0.101492	-0.156561	1.74742
Part of a multiple birth	parsopercularis_surfavg_withGlobal	Inverse variance weighted	9	-220.58	262.386	0.400532	-734.856	293.695
Part of a multiple birth	parsopercularis_surfavg_withGlobal	MR Egger	9	-125.322	756.034	0.87303	-1607.15	1356.5
Part of a multiple birth	parsopercularis_surfavg_withGlobal	Weighted median	9	-312.671	336.041	0.352136	-971.311	345.969
Part of a multiple birth	parsopercularis_thickavg_withGlobal	Inverse variance weighted	9	-0.0769211	0.141327	0.586251	-0.353922	0.20008
Part of a multiple birth	parsopercularis_thickavg_withGlobal	MR Egger	9	-0.347773	0.415843	0.430602	-1.16283	0.467281
Part of a multiple birth	parsopercularis_thickavg_withGlobal	Weighted median	9	-0.0221246	0.188296	0.906465	-0.391185	0.346935
Part of a multiple birth	parsorbitalis_surfavg_withGlobal	Inverse variance weighted	8	70.661	97.1025	0.466801	-119.66	260.982
Part of a multiple birth	parsorbitalis_surfavg_withGlobal	MR Egger	8	143.687	330.952	0.679348	-504.979	792.353
Part of a multiple birth	parsorbitalis_surfavg_withGlobal	Weighted median	8	34.8806	119.845	0.771014	-200.015	269.776
Part of a multiple birth	parsorbitalis_thickavg_withGlobal	Inverse variance weighted	8	0.0109648	0.235637	0.962886	-0.450883	0.472813
Part of a multiple birth	parsorbitalis_thickavg_withGlobal	MR Egger	8	1.09759	0.699787	0.16782	-0.273989	2.46918
Part of a multiple birth	parsorbitalis_thickavg_withGlobal	Weighted median	8	-0.0958515	0.324893	0.767975	-0.732641	0.540938
Part of a multiple birth	parstriangularis_surfavg_withGlobal	Inverse variance weighted	8	-191.846	256.022	0.453655	-693.648	309.957
Part of a multiple birth	parstriangularis_surfavg_withGlobal	MR Egger	8	-942.394	871.89	0.321276	-2651.3	766.511
Part of a multiple birth	parstriangularis_surfavg_withGlobal	Weighted median	8	-97.1189	332.608	0.770293	-749.031	554.793
Part of a multiple birth	parstriangularis_thickavg_withGlobal	Inverse variance weighted	8	-0.0509589	0.177409	0.773928	-0.39868	0.296762
Part of a multiple birth	parstriangularis_thickavg_withGlobal	MR Egger	8	-0.00893138	0.566962	0.987942	-1.12018	1.10231
Part of a multiple birth	parstriangularis_thickavg_withGlobal	Weighted median	8	0.0945476	0.2188	0.665655	-0.3343	0.523395
Part of a multiple birth	pericalcarine_surfavg_withGlobal	Inverse variance weighted	8	184.791	313.19	0.555172	-429.062	798.644
Part of a multiple birth	pericalcarine_surfavg_withGlobal	MR Egger	8	713.172	932.386	0.473339	-1114.31	2540.65
Part of a multiple birth	pericalcarine_surfavg_withGlobal	Weighted median	8	143.362	383.507	0.708539	-608.311	895.035
Part of a multiple birth	pericalcarine_thickavg_withGlobal	Inverse variance weighted	9	-0.0994159	0.159618	0.533393	-0.412268	0.213436
Part of a multiple birth	pericalcarine_thickavg_withGlobal	MR Egger	9	-0.388256	0.456767	0.423437	-1.28352	0.507008
Part of a multiple birth	pericalcarine_thickavg_withGlobal	Weighted median	9	-0.0389444	0.210581	0.853278	-0.451683	0.373795
Part of a multiple birth	postcentral_surfavg_withGlobal	Inverse variance weighted	9	-656.807	424.614	0.121903	-1489.05	175.436
Part of a multiple birth	postcentral_surfavg_withGlobal	MR Egger	9	-4.86906	1226.61	0.996944	-2409.02	2399.29
Part of a multiple birth	postcentral_surfavg_withGlobal	Weighted median	9	-482.073	587.637	0.412012	-1633.84	669.696
Part of a multiple birth	postcentral_thickavg_withGlobal	Inverse variance weighted	8	0.109423	0.142565	0.442765	-0.170004	0.38885
Part of a multiple birth	postcentral_thickavg_withGlobal	MR Egger	8	0.25019	0.427948	0.580101	-0.588587	1.08897
Part of a multiple birth	postcentral_thickavg_withGlobal	Weighted median	8	-0.0233366	0.186512	0.900427	-0.388899	0.342226
Part of a multiple birth	posteriorcingulate_surfavg_withGlobal	Inverse variance weighted	9	112.568	171.298	0.511087	-223.177	448.313
Part of a multiple birth	posteriorcingulate_surfavg_withGlobal	MR Egger	9	-290.847	496.438	0.576359	-1263.87	682.172
Part of a multiple birth	posteriorcingulate_surfavg_withGlobal	Weighted median	9	58.7477	224.113	0.793218	-380.514	498.01
Part of a multiple birth	posteriorcingulate_thickavg_withGlobal	Inverse variance weighted	7	-0.110301	0.204192	0.58907	-0.510518	0.289915
Part of a multiple birth	posteriorcingulate_thickavg_withGlobal	MR Egger	7	-0.400634	0.519687	0.47559	-1.41922	0.617953
Part of a multiple birth	posteriorcingulate_thickavg_withGlobal	Weighted median	7	-0.176152	0.263186	0.5033	-0.691997	0.339693
Part of a multiple birth	precentral_surfavg_withGlobal	Inverse variance weighted	9	751.524	494.556	0.128613	-217.805	1720.85
Part of a multiple birth	precentral_surfavg_withGlobal	MR Egger	9	1786.33	1427.35	0.250954	-1011.28	4583.94
Part of a multiple birth	precentral_surfavg_withGlobal	Weighted median	9	583.482	630.662	0.354867	-652.615	1819.58
Part of a multiple birth	precentral_thickavg_withGlobal	Inverse variance weighted	8	-0.0272095	0.15328	0.859104	-0.327638	0.273219
Part of a multiple birth	precentral_thickavg_withGlobal	MR Egger	8	0.0895145	0.508461	0.866046	-0.90707	1.0861
Part of a multiple birth	precentral_thickavg_withGlobal	Weighted median	8	-0.0193405	0.211554	0.927158	-0.433987	0.395306
Part of a multiple birth	precuneus_surfavg_withGlobal	Inverse variance weighted	8	-412.36	458.894	0.368869	-1311.79	487.073
Part of a multiple birth	precuneus_surfavg_withGlobal	MR Egger	8	412.382	1247.6	0.752228	-2032.91	2857.67
Part of a multiple birth	precuneus_surfavg_withGlobal	Weighted median	8	-912.33	582.733	0.117441	-2054.49	229.827
Part of a multiple birth	precuneus_thickavg_withGlobal	Inverse variance weighted	9	0.0834307	0.125983	0.507818	-0.163496	0.330357
Part of a multiple birth	precuneus_thickavg_withGlobal	MR Egger	9	0.0735822	0.38791	0.854936	-0.686721	0.833886
Part of a multiple birth	precuneus_thickavg_withGlobal	Weighted median	9	0.215637	0.165017	0.191296	-0.107797	0.539071
Part of a multiple birth	rostralanteriorcingulate_surfavg_withGlobal	Inverse variance weighted	9	77.435	179.033	0.665365	-273.47	428.34
Part of a multiple birth	rostralanteriorcingulate_surfavg_withGlobal	MR Egger	9	-44.4984	551.216	0.937918	-1124.88	1035.88
Part of a multiple birth	rostralanteriorcingulate_surfavg_withGlobal	Weighted median	9	85.885	215.49	0.69022	-336.476	508.246
Part of a multiple birth	rostralanteriorcingulate_thickavg_withGlobal	Inverse variance weighted	7	-0.0802134	0.31922	0.801598	-0.705885	0.545458
Part of a multiple birth	rostralanteriorcingulate_thickavg_withGlobal	MR Egger	7	0.601163	0.878845	0.52436	-1.12137	2.3237
Part of a multiple birth	rostralanteriorcingulate_thickavg_withGlobal	Weighted median	7	-0.131681	0.389105	0.735046	-0.894327	0.630964
Part of a multiple birth	rostralmiddlefrontal_surfavg_withGlobal	Inverse variance weighted	6	-546.444	729.888	0.454057	-1977.03	884.137
Part of a multiple birth	rostralmiddlefrontal_surfavg_withGlobal	MR Egger	6	-812.175	2201.49	0.730885	-5127.1	3502.75
Part of a multiple birth	rostralmiddlefrontal_surfavg_withGlobal	Weighted median	6	-172.861	911.403	0.849572	-1959.21	1613.49
Part of a multiple birth	rostralmiddlefrontal_thickavg_withGlobal	Inverse variance weighted	8	0.0299315	0.135932	0.825719	-0.236494	0.296357
Part of a multiple birth	rostralmiddlefrontal_thickavg_withGlobal	MR Egger	8	0.0491972	0.393968	0.904701	-0.722981	0.821375
Part of a multiple birth	rostralmiddlefrontal_thickavg_withGlobal	Weighted median	8	0.0670422	0.183157	0.714337	-0.291945	0.42603
Part of a multiple birth	superiorfrontal_surfavg_withGlobal	Inverse variance weighted	6	6.13016	724.099	0.993245	-1413.1	1425.36
Part of a multiple birth	superiorfrontal_surfavg_withGlobal	MR Egger	6	690.451	2352.57	0.783747	-3920.58	5301.48
Part of a multiple birth	superiorfrontal_surfavg_withGlobal	Weighted median	6	568.738	899.455	0.527182	-1194.19	2331.67
Part of a multiple birth	superiorfrontal_thickavg_withGlobal	Inverse variance weighted	9	0.0846145	0.136601	0.535636	-0.183124	0.352353
Part of a multiple birth	superiorfrontal_thickavg_withGlobal	MR Egger	9	-0.41799	0.394064	0.324039	-1.19035	0.354375
Part of a multiple birth	superiorfrontal_thickavg_withGlobal	Weighted median	9	0.251162	0.183567	0.171239	-0.108628	0.610953
Part of a multiple birth	superiorparietal_surfavg_withGlobal	Inverse variance weighted	9	-471.559	611.954	0.440956	-1670.99	727.87
Part of a multiple birth	superiorparietal_surfavg_withGlobal	MR Egger	9	-3347.24	1770.99	0.10067	-6818.39	123.911
Part of a multiple birth	superiorparietal_surfavg_withGlobal	Weighted median	9	-705.706	803.128	0.379566	-2279.84	868.426
Part of a multiple birth	superiorparietal_thickavg_withGlobal	Inverse variance weighted	7	0.130768	0.142726	0.359556	-0.148976	0.410511
Part of a multiple birth	superiorparietal_thickavg_withGlobal	MR Egger	7	0.3873	0.365896	0.338262	-0.329856	1.10445
Part of a multiple birth	superiorparietal_thickavg_withGlobal	Weighted median	7	0.138103	0.183279	0.451141	-0.221123	0.497329
Part of a multiple birth	superiortemporal_surfavg_withGlobal	Inverse variance weighted	9	67.7364	350.567	0.846787	-619.374	754.847
Part of a multiple birth	superiortemporal_surfavg_withGlobal	MR Egger	9	-552.424	1010.85	0.601702	-2533.69	1428.84
Part of a multiple birth	superiortemporal_surfavg_withGlobal	Weighted median	9	35.732	475.415	0.940088	-896.082	967.546
Part of a multiple birth	superiortemporal_thickavg_withGlobal	Inverse variance weighted	8	-0.0229098	0.168627	0.891932	-0.353419	0.307599
Part of a multiple birth	superiortemporal_thickavg_withGlobal	MR Egger	8	-0.566477	0.46086	0.265021	-1.46976	0.336808
Part of a multiple birth	superiortemporal_thickavg_withGlobal	Weighted median	8	-0.144697	0.238182	0.543515	-0.611535	0.32214
Part of a multiple birth	supramarginal_surfavg_withGlobal	Inverse variance weighted	9	-674.582	489.519	0.168188	-1634.04	284.876
Part of a multiple birth	supramarginal_surfavg_withGlobal	MR Egger	9	-562.089	1413.54	0.702739	-3332.64	2208.46
Part of a multiple birth	supramarginal_surfavg_withGlobal	Weighted median	9	-664.955	634.669	0.294768	-1908.91	578.997
Part of a multiple birth	supramarginal_thickavg_withGlobal	Inverse variance weighted	9	0.0495029	0.114148	0.664527	-0.174228	0.273233
Part of a multiple birth	supramarginal_thickavg_withGlobal	MR Egger	9	-0.137411	0.332595	0.691861	-0.789297	0.514475
Part of a multiple birth	supramarginal_thickavg_withGlobal	Weighted median	9	-0.0855302	0.151922	0.573442	-0.383296	0.212236
Part of a multiple birth	temporalpole_surfavg_withGlobal	Inverse variance weighted	9	39.3204	71.6108	0.582947	-101.037	179.678
Part of a multiple birth	temporalpole_surfavg_withGlobal	MR Egger	9	-126.541	205.797	0.558082	-529.903	276.821
Part of a multiple birth	temporalpole_surfavg_withGlobal	Weighted median	9	83.3935	90.1986	0.355198	-93.3958	260.183
Part of a multiple birth	temporalpole_thickavg_withGlobal	Inverse variance weighted	8	0.411706	0.435843	0.344853	-0.442546	1.26596
Part of a multiple birth	temporalpole_thickavg_withGlobal	MR Egger	8	0.0623338	1.21527	0.960758	-2.3196	2.44426
Part of a multiple birth	temporalpole_thickavg_withGlobal	Weighted median	8	0.462973	0.536734	0.388371	-0.589025	1.51497
Part of a multiple birth	transversetemporal_surfavg_withGlobal	Inverse variance weighted	8	41.7717	79.3654	0.598666	-113.785	197.328
Part of a multiple birth	transversetemporal_surfavg_withGlobal	MR Egger	8	-89.8114	270.434	0.751108	-619.862	440.239
Part of a multiple birth	transversetemporal_surfavg_withGlobal	Weighted median	8	-22.9773	101.164	0.820324	-221.259	175.305
Part of a multiple birth	transversetemporal_thickavg_withGlobal	Inverse variance weighted	8	-0.248534	0.281652	0.377553	-0.800572	0.303504
Part of a multiple birth	transversetemporal_thickavg_withGlobal	MR Egger	8	-0.534734	0.763768	0.51007	-2.03172	0.962252
Part of a multiple birth	transversetemporal_thickavg_withGlobal	Weighted median	8	-0.193808	0.347285	0.576799	-0.874487	0.486871
Part of a multiple birth	bankssts_surfavg_withoutGlobal	Inverse variance weighted	6	-116.127	252.211	0.645203	-610.46	378.206
Part of a multiple birth	bankssts_surfavg_withoutGlobal	MR Egger	6	-334.226	857.166	0.716467	-2014.27	1345.82
Part of a multiple birth	bankssts_surfavg_withoutGlobal	Weighted median	6	-148.178	296.449	0.617185	-729.218	432.862
Part of a multiple birth	bankssts_thickavg_withoutGlobal	Inverse variance weighted	8	-0.177306	0.261009	0.496942	-0.688883	0.334272
Part of a multiple birth	bankssts_thickavg_withoutGlobal	MR Egger	8	-0.225051	0.728715	0.767891	-1.65333	1.20323
Part of a multiple birth	bankssts_thickavg_withoutGlobal	Weighted median	8	-0.150178	0.338238	0.657042	-0.813124	0.512768
Part of a multiple birth	caudalanteriorcingulate_surfavg_withoutGlobal	Inverse variance weighted	9	-57.2348	185.963	0.758253	-421.721	307.252
Part of a multiple birth	caudalanteriorcingulate_surfavg_withoutGlobal	MR Egger	9	-231.695	569.67	0.696364	-1348.25	884.858
Part of a multiple birth	caudalanteriorcingulate_surfavg_withoutGlobal	Weighted median	9	13.7998	248.89	0.955783	-474.024	501.623
Part of a multiple birth	caudalanteriorcingulate_thickavg_withoutGlobal	Inverse variance weighted	8	-0.133825	0.345603	0.698593	-0.811207	0.543558
Part of a multiple birth	caudalanteriorcingulate_thickavg_withoutGlobal	MR Egger	8	-0.155331	0.942204	0.874469	-2.00205	1.69139
Part of a multiple birth	caudalanteriorcingulate_thickavg_withoutGlobal	Weighted median	8	-0.136942	0.435673	0.753275	-0.990861	0.716976
Part of a multiple birth	caudalmiddlefrontal_surfavg_withoutGlobal	Inverse variance weighted	9	493.483	512.143	0.335265	-510.318	1497.28
Part of a multiple birth	caudalmiddlefrontal_surfavg_withoutGlobal	MR Egger	9	-848.717	1478.82	0.583986	-3747.2	2049.77
Part of a multiple birth	caudalmiddlefrontal_surfavg_withoutGlobal	Weighted median	9	495.006	663.042	0.455324	-804.555	1794.57
Part of a multiple birth	caudalmiddlefrontal_thickavg_withoutGlobal	Inverse variance weighted	8	-0.136475	0.269799	0.612969	-0.66528	0.39233
Part of a multiple birth	caudalmiddlefrontal_thickavg_withoutGlobal	MR Egger	8	-0.600554	0.77505	0.467851	-2.11965	0.918543
Part of a multiple birth	caudalmiddlefrontal_thickavg_withoutGlobal	Weighted median	8	-0.0164592	0.321443	0.959163	-0.646488	0.61357
Part of a multiple birth	cuneus_surfavg_withoutGlobal	Inverse variance weighted	9	193.406	287.821	0.501605	-370.723	757.536
Part of a multiple birth	cuneus_surfavg_withoutGlobal	MR Egger	9	-32.8306	886.539	0.971493	-1770.45	1704.79
Part of a multiple birth	cuneus_surfavg_withoutGlobal	Weighted median	9	463.542	389.857	0.234438	-300.578	1227.66
Part of a multiple birth	cuneus_thickavg_withoutGlobal	Inverse variance weighted	8	0.0652979	0.210163	0.756028	-0.346622	0.477218
Part of a multiple birth	cuneus_thickavg_withoutGlobal	MR Egger	8	0.93737	0.571442	0.152041	-0.182656	2.0574
Part of a multiple birth	cuneus_thickavg_withoutGlobal	Weighted median	8	0.13707	0.278037	0.622019	-0.407883	0.682022
Part of a multiple birth	entorhinal_surfavg_withoutGlobal	Inverse variance weighted	8	-4.85255	137.095	0.971764	-273.558	263.853
Part of a multiple birth	entorhinal_surfavg_withoutGlobal	MR Egger	8	-115.766	501.664	0.825165	-1099.03	867.495
Part of a multiple birth	entorhinal_surfavg_withoutGlobal	Weighted median	8	-92.9157	152.608	0.542622	-392.027	206.195
Part of a multiple birth	entorhinal_thickavg_withoutGlobal	Inverse variance weighted	8	0.904094	0.522043	0.0833021	-0.11911	1.9273
Part of a multiple birth	entorhinal_thickavg_withoutGlobal	MR Egger	8	-0.0138308	1.60328	0.993397	-3.15626	3.1286
Part of a multiple birth	entorhinal_thickavg_withoutGlobal	Weighted median	8	0.671173	0.699531	0.337327	-0.699909	2.04225
Part of a multiple birth	frontalpole_surfavg_withoutGlobal	Inverse variance weighted	9	-42.5643	49.0924	0.38593	-138.785	53.6569
Part of a multiple birth	frontalpole_surfavg_withoutGlobal	MR Egger	9	-298.581	141.458	0.0727096	-575.84	-21.3226
Part of a multiple birth	frontalpole_surfavg_withoutGlobal	Weighted median	9	-16.3426	63.1195	0.795701	-140.057	107.372
Part of a multiple birth	frontalpole_thickavg_withoutGlobal	Inverse variance weighted	4	-0.227925	0.575346	0.691993	-1.3556	0.899754
Part of a multiple birth	frontalpole_thickavg_withoutGlobal	MR Egger	4	0.935951	1.58216	0.614101	-2.16508	4.03699
Part of a multiple birth	frontalpole_thickavg_withoutGlobal	Weighted median	4	-0.50673	0.658802	0.441793	-1.79798	0.784522
Part of a multiple birth	fusiform_surfavg_withoutGlobal	Inverse variance weighted	7	144.54	606.562	0.811653	-1044.32	1333.4
Part of a multiple birth	fusiform_surfavg_withoutGlobal	MR Egger	7	-1944.22	1770.74	0.322255	-5414.87	1526.42
Part of a multiple birth	fusiform_surfavg_withoutGlobal	Weighted median	7	554.13	771.173	0.472415	-957.369	2065.63
Part of a multiple birth	fusiform_thickavg_withoutGlobal	Inverse variance weighted	9	-0.37713	0.244808	0.123435	-0.856955	0.102694
Part of a multiple birth	fusiform_thickavg_withoutGlobal	MR Egger	9	0.205374	0.710193	0.78082	-1.1866	1.59735
Part of a multiple birth	fusiform_thickavg_withoutGlobal	Weighted median	9	-0.594914	0.309866	0.05487	-1.20225	0.0124243
Part of a multiple birth	inferiorparietal_surfavg_withoutGlobal	Inverse variance weighted	9	-610.467	903.886	0.499434	-2382.08	1161.15
Part of a multiple birth	inferiorparietal_surfavg_withoutGlobal	MR Egger	9	-2606.81	2610.45	0.351246	-7723.29	2509.67
Part of a multiple birth	inferiorparietal_surfavg_withoutGlobal	Weighted median	9	-728.641	1201.26	0.544142	-3083.12	1625.84
Part of a multiple birth	inferiorparietal_thickavg_withoutGlobal	Inverse variance weighted	8	-0.198632	0.221433	0.369703	-0.632641	0.235377
Part of a multiple birth	inferiorparietal_thickavg_withoutGlobal	MR Egger	8	-0.199805	0.726071	0.792404	-1.6229	1.22329
Part of a multiple birth	inferiorparietal_thickavg_withoutGlobal	Weighted median	8	-0.336703	0.274848	0.220555	-0.875405	0.201999
Part of a multiple birth	inferiortemporal_surfavg_withoutGlobal	Inverse variance weighted	7	714.517	674.571	0.289501	-607.642	2036.68
Part of a multiple birth	inferiortemporal_surfavg_withoutGlobal	MR Egger	7	3625.61	2699.6	0.237005	-1665.62	8916.83
Part of a multiple birth	inferiortemporal_surfavg_withoutGlobal	Weighted median	7	534.414	880.853	0.544049	-1192.06	2260.89
Part of a multiple birth	inferiortemporal_thickavg_withoutGlobal	Inverse variance weighted	8	-0.332313	0.279753	0.234881	-0.880628	0.216003
Part of a multiple birth	inferiortemporal_thickavg_withoutGlobal	MR Egger	8	0.396799	0.755402	0.618224	-1.08379	1.87739
Part of a multiple birth	inferiortemporal_thickavg_withoutGlobal	Weighted median	8	-0.447957	0.343404	0.192077	-1.12103	0.225116
Part of a multiple birth	insula_surfavg_withoutGlobal	Inverse variance weighted	9	4.02348	361.339	0.991116	-704.201	712.248
Part of a multiple birth	insula_surfavg_withoutGlobal	MR Egger	9	-20.1262	1111.81	0.986062	-2199.27	2159.01
Part of a multiple birth	insula_surfavg_withoutGlobal	Weighted median	9	164.515	488.061	0.736057	-792.083	1121.11
Part of a multiple birth	insula_thickavg_withoutGlobal	Inverse variance weighted	9	-0.339412	0.223335	0.128576	-0.777149	0.0983251
Part of a multiple birth	insula_thickavg_withoutGlobal	MR Egger	9	-1.22102	0.64388	0.0997393	-2.48303	0.0409803
Part of a multiple birth	insula_thickavg_withoutGlobal	Weighted median	9	-0.57889	0.288352	0.0446874	-1.14406	-0.0137213
Part of a multiple birth	isthmuscingulate_surfavg_withoutGlobal	Inverse variance weighted	8	-34.6521	239.844	0.885123	-504.746	435.442
Part of a multiple birth	isthmuscingulate_surfavg_withoutGlobal	MR Egger	8	-30.587	650.836	0.964041	-1306.23	1245.05
Part of a multiple birth	isthmuscingulate_surfavg_withoutGlobal	Weighted median	8	-79.1261	301.663	0.79309	-670.385	512.133
Part of a multiple birth	isthmuscingulate_thickavg_withoutGlobal	Inverse variance weighted	7	-0.385502	0.319609	0.227753	-1.01194	0.240932
Part of a multiple birth	isthmuscingulate_thickavg_withoutGlobal	MR Egger	7	0.0858662	0.849822	0.923445	-1.57978	1.75152
Part of a multiple birth	isthmuscingulate_thickavg_withoutGlobal	Weighted median	7	-0.207661	0.426518	0.626347	-1.04364	0.628314
Part of a multiple birth	lateraloccipital_surfavg_withoutGlobal	Inverse variance weighted	9	1539.62	789.718	0.0512265	-8.231	3087.46
Part of a multiple birth	lateraloccipital_surfavg_withoutGlobal	MR Egger	9	92.8147	2369.23	0.969845	-4550.88	4736.51
Part of a multiple birth	lateraloccipital_surfavg_withoutGlobal	Weighted median	9	2438.93	1060.31	0.0214369	360.718	4517.13
Part of a multiple birth	lateraloccipital_thickavg_withoutGlobal	Inverse variance weighted	9	-0.205243	0.194925	0.29237	-0.587296	0.176809
Part of a multiple birth	lateraloccipital_thickavg_withoutGlobal	MR Egger	9	0.429023	0.556428	0.465913	-0.661576	1.51962
Part of a multiple birth	lateraloccipital_thickavg_withoutGlobal	Weighted median	9	-0.0852254	0.269919	0.752196	-0.614266	0.443815
Part of a multiple birth	lateralorbitofrontal_surfavg_withoutGlobal	Inverse variance weighted	9	274.418	411.062	0.504401	-531.264	1080.1
Part of a multiple birth	lateralorbitofrontal_surfavg_withoutGlobal	MR Egger	9	40.2722	1183.23	0.973799	-2278.87	2359.41
Part of a multiple birth	lateralorbitofrontal_surfavg_withoutGlobal	Weighted median	9	320.688	535.14	0.549	-728.187	1369.56
Part of a multiple birth	lateralorbitofrontal_thickavg_withoutGlobal	Inverse variance weighted	9	0.044562	0.250271	0.85868	-0.445969	0.535093
Part of a multiple birth	lateralorbitofrontal_thickavg_withoutGlobal	MR Egger	9	-0.116057	0.768809	0.884268	-1.62292	1.39081
Part of a multiple birth	lateralorbitofrontal_thickavg_withoutGlobal	Weighted median	9	0.312669	0.306791	0.308126	-0.28864	0.913979
Part of a multiple birth	lingual_surfavg_withoutGlobal	Inverse variance weighted	9	111.631	597.583	0.851814	-1059.63	1282.89
Part of a multiple birth	lingual_surfavg_withoutGlobal	MR Egger	9	-335.738	1839.7	0.860367	-3941.56	3270.08
Part of a multiple birth	lingual_surfavg_withoutGlobal	Weighted median	9	136.064	801.647	0.865222	-1435.16	1707.29
Part of a multiple birth	lingual_thickavg_withoutGlobal	Inverse variance weighted	8	-0.0159302	0.198088	0.935903	-0.404183	0.372323
Part of a multiple birth	lingual_thickavg_withoutGlobal	MR Egger	8	0.700183	0.520223	0.226951	-0.319454	1.71982
Part of a multiple birth	lingual_thickavg_withoutGlobal	Weighted median	8	0.037056	0.254657	0.884306	-0.462072	0.536184
Part of a multiple birth	medialorbitofrontal_surfavg_withoutGlobal	Inverse variance weighted	9	-148.843	397.549	0.708105	-928.04	630.354
Part of a multiple birth	medialorbitofrontal_surfavg_withoutGlobal	MR Egger	9	-550.391	1218.15	0.665061	-2937.96	1837.17
Part of a multiple birth	medialorbitofrontal_surfavg_withoutGlobal	Weighted median	9	-573.827	436.91	0.189056	-1430.17	282.516
Part of a multiple birth	medialorbitofrontal_thickavg_withoutGlobal	Inverse variance weighted	9	-0.290979	0.223335	0.192616	-0.728716	0.146758
Part of a multiple birth	medialorbitofrontal_thickavg_withoutGlobal	MR Egger	9	-0.417912	0.64388	0.537009	-1.67992	0.844092
Part of a multiple birth	medialorbitofrontal_thickavg_withoutGlobal	Weighted median	9	-0.408781	0.292383	0.162082	-0.981851	0.164289
Part of a multiple birth	middletemporal_surfavg_withoutGlobal	Inverse variance weighted	9	-625.589	566.008	0.269045	-1734.96	483.788
Part of a multiple birth	middletemporal_surfavg_withoutGlobal	MR Egger	9	-1332.3	1633.45	0.441575	-4533.86	1869.26
Part of a multiple birth	middletemporal_surfavg_withoutGlobal	Weighted median	9	-540.482	757.522	0.475545	-2025.23	944.262
Part of a multiple birth	middletemporal_thickavg_withoutGlobal	Inverse variance weighted	9	-0.365073	0.229298	0.111355	-0.814498	0.0843519
Part of a multiple birth	middletemporal_thickavg_withoutGlobal	MR Egger	9	-0.20837	0.657355	0.760502	-1.49679	1.08005
Part of a multiple birth	middletemporal_thickavg_withoutGlobal	Weighted median	9	-0.258001	0.29301	0.378577	-0.832301	0.316298
Part of a multiple birth	paracentral_surfavg_withoutGlobal	Inverse variance weighted	9	522.776	279.078	0.0610375	-24.2174	1069.77
Part of a multiple birth	paracentral_surfavg_withoutGlobal	MR Egger	9	109.382	806.964	0.895995	-1472.27	1691.03
Part of a multiple birth	paracentral_surfavg_withoutGlobal	Weighted median	9	409.793	356.179	0.249928	-288.318	1107.9
Part of a multiple birth	paracentral_thickavg_withoutGlobal	Inverse variance weighted	8	0.0463019	0.236243	0.844616	-0.416734	0.509338
Part of a multiple birth	paracentral_thickavg_withoutGlobal	MR Egger	8	-0.0653645	0.653075	0.923536	-1.34539	1.21466
Part of a multiple birth	paracentral_thickavg_withoutGlobal	Weighted median	8	0.287649	0.310329	0.35397	-0.320596	0.895893
Part of a multiple birth	parahippocampal_surfavg_withoutGlobal	Inverse variance weighted	8	-44.8884	147.141	0.760312	-333.284	243.508
Part of a multiple birth	parahippocampal_surfavg_withoutGlobal	MR Egger	8	-491.591	443.472	0.310089	-1360.8	377.613
Part of a multiple birth	parahippocampal_surfavg_withoutGlobal	Weighted median	8	-48.6627	184.517	0.791987	-410.316	312.99
Part of a multiple birth	parahippocampal_thickavg_withoutGlobal	Inverse variance weighted	9	0.656717	0.420938	0.11873	-0.168321	1.48175
Part of a multiple birth	parahippocampal_thickavg_withoutGlobal	MR Egger	9	-0.418505	1.22728	0.743108	-2.82398	1.98697
Part of a multiple birth	parahippocampal_thickavg_withoutGlobal	Weighted median	9	0.7371	0.558815	0.187155	-0.358177	1.83238
Part of a multiple birth	parsopercularis_surfavg_withoutGlobal	Inverse variance weighted	9	-168.723	319.568	0.597519	-795.076	457.631
Part of a multiple birth	parsopercularis_surfavg_withoutGlobal	MR Egger	9	-555.076	921.639	0.565984	-2361.49	1251.34
Part of a multiple birth	parsopercularis_surfavg_withoutGlobal	Weighted median	9	-107.83	392.445	0.783498	-877.022	661.363
Part of a multiple birth	parsopercularis_thickavg_withoutGlobal	Inverse variance weighted	9	-0.187578	0.233028	0.420843	-0.644313	0.269157
Part of a multiple birth	parsopercularis_thickavg_withoutGlobal	MR Egger	9	-0.452349	0.706606	0.54244	-1.8373	0.932599
Part of a multiple birth	parsopercularis_thickavg_withoutGlobal	Weighted median	9	-0.0904889	0.288195	0.753533	-0.655351	0.474374
Part of a multiple birth	parsorbitalis_surfavg_withoutGlobal	Inverse variance weighted	8	143.927	142.753	0.313344	-135.868	423.722
Part of a multiple birth	parsorbitalis_surfavg_withoutGlobal	MR Egger	8	-52.1594	518.734	0.923182	-1068.88	964.56
Part of a multiple birth	parsorbitalis_surfavg_withoutGlobal	Weighted median	8	91.5457	170.893	0.592172	-243.404	426.495
Part of a multiple birth	parsorbitalis_thickavg_withoutGlobal	Inverse variance weighted	8	0.293995	0.298695	0.324985	-0.291447	0.879438
Part of a multiple birth	parsorbitalis_thickavg_withoutGlobal	MR Egger	8	1.2026	0.805814	0.186197	-0.376793	2.782
Part of a multiple birth	parsorbitalis_thickavg_withoutGlobal	Weighted median	8	0.0836171	0.389026	0.829814	-0.678874	0.846109
Part of a multiple birth	parstriangularis_surfavg_withoutGlobal	Inverse variance weighted	8	-52.1783	298.274	0.861132	-636.796	532.439
Part of a multiple birth	parstriangularis_surfavg_withoutGlobal	MR Egger	8	-1091.78	1011.79	0.322019	-3074.9	891.333
Part of a multiple birth	parstriangularis_surfavg_withoutGlobal	Weighted median	8	85.3673	397.036	0.829758	-692.823	863.557
Part of a multiple birth	parstriangularis_thickavg_withoutGlobal	Inverse variance weighted	9	-0.287317	0.209013	0.169243	-0.696982	0.122348
Part of a multiple birth	parstriangularis_thickavg_withoutGlobal	MR Egger	9	-0.454915	0.62806	0.492363	-1.68591	0.776083
Part of a multiple birth	parstriangularis_thickavg_withoutGlobal	Weighted median	9	-0.273321	0.299059	0.36075	-0.859476	0.312834
Part of a multiple birth	pericalcarine_surfavg_withoutGlobal	Inverse variance weighted	9	-72.8287	340.303	0.830538	-739.823	594.165
Part of a multiple birth	pericalcarine_surfavg_withoutGlobal	MR Egger	9	-528.121	1036.64	0.626098	-2559.94	1503.7
Part of a multiple birth	pericalcarine_surfavg_withoutGlobal	Weighted median	9	71.2399	467.867	0.878978	-845.78	988.26
Part of a multiple birth	pericalcarine_thickavg_withoutGlobal	Inverse variance weighted	9	-0.172814	0.209619	0.409702	-0.583668	0.23804
Part of a multiple birth	pericalcarine_thickavg_withoutGlobal	MR Egger	9	-0.494068	0.629257	0.458105	-1.72741	0.739276
Part of a multiple birth	pericalcarine_thickavg_withoutGlobal	Weighted median	9	-0.345047	0.24711	0.162616	-0.829383	0.13929
Part of a multiple birth	postcentral_surfavg_withoutGlobal	Inverse variance weighted	9	-121.081	669.319	0.856445	-1432.95	1190.78
Part of a multiple birth	postcentral_surfavg_withoutGlobal	MR Egger	9	-1292.97	2010.31	0.540603	-5233.17	2647.24
Part of a multiple birth	postcentral_surfavg_withoutGlobal	Weighted median	9	63.2658	863.569	0.941599	-1629.33	1755.86
Part of a multiple birth	postcentral_thickavg_withoutGlobal	Inverse variance weighted	8	-0.379065	0.196219	0.0533783	-0.763654	0.00552397
Part of a multiple birth	postcentral_thickavg_withoutGlobal	MR Egger	8	0.238677	0.537135	0.672367	-0.814108	1.29146
Part of a multiple birth	postcentral_thickavg_withoutGlobal	Weighted median	8	-0.386097	0.250916	0.123866	-0.877892	0.105699
Part of a multiple birth	posteriorcingulate_surfavg_withoutGlobal	Inverse variance weighted	9	174.92	229.722	0.446391	-275.334	625.175
Part of a multiple birth	posteriorcingulate_surfavg_withoutGlobal	MR Egger	9	-762.872	664.481	0.288655	-2065.25	539.51
Part of a multiple birth	posteriorcingulate_surfavg_withoutGlobal	Weighted median	9	384.45	307.306	0.210922	-217.869	986.768
Part of a multiple birth	posteriorcingulate_thickavg_withoutGlobal	Inverse variance weighted	7	0.18135	0.268631	0.499619	-0.345167	0.707868
Part of a multiple birth	posteriorcingulate_thickavg_withoutGlobal	MR Egger	7	-0.930928	0.617686	0.192138	-2.14159	0.279737
Part of a multiple birth	posteriorcingulate_thickavg_withoutGlobal	Weighted median	7	0.311814	0.317623	0.326243	-0.310728	0.934355
Part of a multiple birth	precentral_surfavg_withoutGlobal	Inverse variance weighted	9	1069.28	728.83	0.142342	-359.223	2497.79
Part of a multiple birth	precentral_surfavg_withoutGlobal	MR Egger	9	-252.833	2099.78	0.907542	-4368.39	3862.73
Part of a multiple birth	precentral_surfavg_withoutGlobal	Weighted median	9	1186.8	976.353	0.224157	-726.848	3100.46
Part of a multiple birth	precentral_thickavg_withoutGlobal	Inverse variance weighted	8	-0.109153	0.226677	0.630135	-0.553441	0.335134
Part of a multiple birth	precentral_thickavg_withoutGlobal	MR Egger	8	0.408748	0.721611	0.591637	-1.00561	1.8231
Part of a multiple birth	precentral_thickavg_withoutGlobal	Weighted median	8	0.0359879	0.304419	0.905895	-0.560673	0.632649
Part of a multiple birth	precuneus_surfavg_withoutGlobal	Inverse variance weighted	8	-381.872	715.312	0.593442	-1783.88	1020.14
Part of a multiple birth	precuneus_surfavg_withoutGlobal	MR Egger	8	-1045.43	2054.42	0.629011	-5072.08	2981.23
Part of a multiple birth	precuneus_surfavg_withoutGlobal	Weighted median	8	-343.606	904.669	0.704084	-2116.76	1429.54
Part of a multiple birth	precuneus_thickavg_withoutGlobal	Inverse variance weighted	9	-0.00721988	0.219957	0.973815	-0.438336	0.423896
Part of a multiple birth	precuneus_thickavg_withoutGlobal	MR Egger	9	0.114642	0.675536	0.870042	-1.20941	1.43869
Part of a multiple birth	precuneus_thickavg_withoutGlobal	Weighted median	9	-0.163966	0.287612	0.568613	-0.727685	0.399753
Part of a multiple birth	rostralanteriorcingulate_surfavg_withoutGlobal	Inverse variance weighted	8	-28.445	205.237	0.889769	-430.709	373.819
Part of a multiple birth	rostralanteriorcingulate_surfavg_withoutGlobal	MR Egger	8	-907.03	611.968	0.188814	-2106.49	292.428
Part of a multiple birth	rostralanteriorcingulate_surfavg_withoutGlobal	Weighted median	8	114.937	256.355	0.653899	-387.519	617.393
Part of a multiple birth	rostralanteriorcingulate_thickavg_withoutGlobal	Inverse variance weighted	8	-0.296222	0.324167	0.360825	-0.931589	0.339145
Part of a multiple birth	rostralanteriorcingulate_thickavg_withoutGlobal	MR Egger	8	-0.5386	0.874801	0.560717	-2.25321	1.17601
Part of a multiple birth	rostralanteriorcingulate_thickavg_withoutGlobal	Weighted median	8	-0.103854	0.412327	0.801139	-0.912015	0.704306
Part of a multiple birth	rostralmiddlefrontal_surfavg_withoutGlobal	Inverse variance weighted	8	821.353	1101.2	0.455744	-1336.99	2979.7
Part of a multiple birth	rostralmiddlefrontal_surfavg_withoutGlobal	MR Egger	8	-2606.73	3200.15	0.446439	-8879.02	3665.56
Part of a multiple birth	rostralmiddlefrontal_surfavg_withoutGlobal	Weighted median	8	1498.73	1433.43	0.295767	-1310.79	4308.24
Part of a multiple birth	rostralmiddlefrontal_thickavg_withoutGlobal	Inverse variance weighted	9	-0.149929	0.190247	0.430654	-0.522813	0.222956
Part of a multiple birth	rostralmiddlefrontal_thickavg_withoutGlobal	MR Egger	9	-0.294807	0.552081	0.609878	-1.37689	0.787272
Part of a multiple birth	rostralmiddlefrontal_thickavg_withoutGlobal	Weighted median	9	-0.222076	0.243281	0.361328	-0.698907	0.254755
Part of a multiple birth	superiorfrontal_surfavg_withoutGlobal	Inverse variance weighted	9	1344.65	1117.53	0.228884	-845.701	3535
Part of a multiple birth	superiorfrontal_surfavg_withoutGlobal	MR Egger	9	-1933.65	3226.07	0.567802	-8256.75	4389.45
Part of a multiple birth	superiorfrontal_surfavg_withoutGlobal	Weighted median	9	1979.09	1546.07	0.200517	-1051.2	5009.39
Part of a multiple birth	superiorfrontal_thickavg_withoutGlobal	Inverse variance weighted	9	-0.0176578	0.228528	0.938411	-0.465573	0.430257
Part of a multiple birth	superiorfrontal_thickavg_withoutGlobal	MR Egger	9	-0.600541	0.667942	0.398475	-1.90971	0.708625
Part of a multiple birth	superiorfrontal_thickavg_withoutGlobal	Weighted median	9	-0.261937	0.298865	0.380792	-0.847713	0.323839
Part of a multiple birth	superiorparietal_surfavg_withoutGlobal	Inverse variance weighted	4	-1312.12	1358.36	0.334065	-3974.5	1350.26
Part of a multiple birth	superiorparietal_surfavg_withoutGlobal	MR Egger	4	-4558.2	3308.35	0.302179	-11042.6	1926.17
Part of a multiple birth	superiorparietal_surfavg_withoutGlobal	Weighted median	4	-1644.71	1682.45	0.328289	-4942.31	1652.9
Part of a multiple birth	superiorparietal_thickavg_withoutGlobal	Inverse variance weighted	8	-0.016755	0.206892	0.935454	-0.422264	0.388754
Part of a multiple birth	superiorparietal_thickavg_withoutGlobal	MR Egger	8	0.462631	0.56797	0.446455	-0.65059	1.57585
Part of a multiple birth	superiorparietal_thickavg_withoutGlobal	Weighted median	8	-0.119657	0.267199	0.654283	-0.643367	0.404053
Part of a multiple birth	superiortemporal_surfavg_withoutGlobal	Inverse variance weighted	9	328.788	607.754	0.588515	-862.409	1519.99
Part of a multiple birth	superiortemporal_surfavg_withoutGlobal	MR Egger	9	-1182.65	1771.23	0.525719	-4654.26	2288.96
Part of a multiple birth	superiortemporal_surfavg_withoutGlobal	Weighted median	9	526.841	774.545	0.496382	-991.267	2044.95
Part of a multiple birth	superiortemporal_thickavg_withoutGlobal	Inverse variance weighted	8	-0.03945	0.312369	0.8995	-0.651693	0.572793
Part of a multiple birth	superiortemporal_thickavg_withoutGlobal	MR Egger	8	-0.812952	0.855529	0.378683	-2.48979	0.863885
Part of a multiple birth	superiortemporal_thickavg_withoutGlobal	Weighted median	8	-0.319898	0.364413	0.380028	-1.03415	0.394351
Part of a multiple birth	supramarginal_surfavg_withoutGlobal	Inverse variance weighted	9	-426.36	714.917	0.550923	-1827.6	974.876
Part of a multiple birth	supramarginal_surfavg_withoutGlobal	MR Egger	9	-1929.41	2072.19	0.382792	-5990.9	2132.08
Part of a multiple birth	supramarginal_surfavg_withoutGlobal	Weighted median	9	216.44	949.422	0.81967	-1644.43	2077.31
Part of a multiple birth	supramarginal_thickavg_withoutGlobal	Inverse variance weighted	9	-0.00138992	0.225195	0.995075	-0.442772	0.439992
Part of a multiple birth	supramarginal_thickavg_withoutGlobal	MR Egger	9	-0.0477791	0.690352	0.946758	-1.40087	1.30531
Part of a multiple birth	supramarginal_thickavg_withoutGlobal	Weighted median	9	-0.0703734	0.292934	0.810147	-0.644524	0.503778
Part of a multiple birth	temporalpole_surfavg_withoutGlobal	Inverse variance weighted	9	68.7516	78.2691	0.379726	-84.6558	222.159
Part of a multiple birth	temporalpole_surfavg_withoutGlobal	MR Egger	9	-207.905	225.55	0.387314	-649.982	234.172
Part of a multiple birth	temporalpole_surfavg_withoutGlobal	Weighted median	9	80.9632	101.274	0.42403	-117.533	279.459
Part of a multiple birth	temporalpole_thickavg_withoutGlobal	Inverse variance weighted	8	0.208438	0.481334	0.664984	-0.734977	1.15185
Part of a multiple birth	temporalpole_thickavg_withoutGlobal	MR Egger	8	-0.156472	1.34606	0.911252	-2.79476	2.48181
Part of a multiple birth	temporalpole_thickavg_withoutGlobal	Weighted median	8	-0.486787	0.630523	0.440093	-1.72261	0.749039
Part of a multiple birth	transversetemporal_surfavg_withoutGlobal	Inverse variance weighted	9	119.05	109.998	0.279124	-96.5465	334.646
Part of a multiple birth	transversetemporal_surfavg_withoutGlobal	MR Egger	9	123.481	339.227	0.7266	-541.404	788.365
Part of a multiple birth	transversetemporal_surfavg_withoutGlobal	Weighted median	9	183.993	131.395	0.161424	-73.5424	441.528
Part of a multiple birth	transversetemporal_thickavg_withoutGlobal	Inverse variance weighted	8	-0.393347	0.338873	0.245743	-1.05754	0.270844
Part of a multiple birth	transversetemporal_thickavg_withoutGlobal	MR Egger	8	-0.551391	0.997793	0.600495	-2.50707	1.40428
Part of a multiple birth	transversetemporal_thickavg_withoutGlobal	Weighted median	8	-0.0350368	0.453636	0.938436	-0.924163	0.854089
Physically abused by family as a child	bankssts_surfavg_withGlobal	Inverse variance weighted	23	8.89736	14.7794	0.547166	-20.0702	37.8649
Physically abused by family as a child	bankssts_surfavg_withGlobal	MR Egger	23	39.6422	35.9449	0.282566	-30.8097	110.094
Physically abused by family as a child	bankssts_surfavg_withGlobal	Weighted median	23	3.04037	21.044	0.885124	-38.2058	44.2866
Physically abused by family as a child	bankssts_thickavg_withGlobal	Inverse variance weighted	21	-0.0415458	0.0166753	0.012722	-0.0742293	-0.00886219
Physically abused by family as a child	bankssts_thickavg_withGlobal	MR Egger	21	-0.0534491	0.0389286	0.185739	-0.129749	0.0228509
Physically abused by family as a child	bankssts_thickavg_withGlobal	Weighted median	21	-0.0450831	0.0220997	0.0413516	-0.0883984	-0.0017677
Physically abused by family as a child	caudalanteriorcingulate_surfavg_withGlobal	Inverse variance weighted	23	4.77023	12.6172	0.705376	-19.9594	29.4999
Physically abused by family as a child	caudalanteriorcingulate_surfavg_withGlobal	MR Egger	23	15.4165	31.0325	0.624501	-45.4072	76.2401
Physically abused by family as a child	caudalanteriorcingulate_surfavg_withGlobal	Weighted median	23	17.1953	17.3153	0.320674	-16.7426	51.1333
Physically abused by family as a child	caudalanteriorcingulate_thickavg_withGlobal	Inverse variance weighted	20	-0.0110093	0.0312263	0.724415	-0.0722128	0.0501942
Physically abused by family as a child	caudalanteriorcingulate_thickavg_withGlobal	MR Egger	20	0.0162033	0.0763741	0.834368	-0.13349	0.165897
Physically abused by family as a child	caudalanteriorcingulate_thickavg_withGlobal	Weighted median	20	0	0.0409407	1	-0.0802437	0.0802437
Physically abused by family as a child	caudalmiddlefrontal_surfavg_withGlobal	Inverse variance weighted	22	18.0091	33.6954	0.593018	-48.0339	84.052
Physically abused by family as a child	caudalmiddlefrontal_surfavg_withGlobal	MR Egger	22	93.9101	80.2857	0.255874	-63.4499	251.27
Physically abused by family as a child	caudalmiddlefrontal_surfavg_withGlobal	Weighted median	22	16.1265	45.4854	0.722932	-73.0249	105.278
Physically abused by family as a child	caudalmiddlefrontal_thickavg_withGlobal	Inverse variance weighted	22	-0.00227079	0.0127633	0.858789	-0.0272869	0.0227454
Physically abused by family as a child	caudalmiddlefrontal_thickavg_withGlobal	MR Egger	22	-0.00781635	0.0305549	0.800708	-0.067704	0.0520713
Physically abused by family as a child	caudalmiddlefrontal_thickavg_withGlobal	Weighted median	22	-0.0056853	0.0178059	0.749505	-0.0405849	0.0292143
Physically abused by family as a child	cuneus_surfavg_withGlobal	Inverse variance weighted	22	8.63361	19.6464	0.660336	-29.8734	47.1406
Physically abused by family as a child	cuneus_surfavg_withGlobal	MR Egger	22	-37.5598	47.7078	0.440344	-131.067	55.9475
Physically abused by family as a child	cuneus_surfavg_withGlobal	Weighted median	22	11.9664	27.6291	0.664935	-42.1866	66.1195
Physically abused by family as a child	cuneus_thickavg_withGlobal	Inverse variance weighted	21	0.00405338	0.0142627	0.776262	-0.0239016	0.0320084
Physically abused by family as a child	cuneus_thickavg_withGlobal	MR Egger	21	0.0221125	0.0333683	0.515495	-0.0432894	0.0875144
Physically abused by family as a child	cuneus_thickavg_withGlobal	Weighted median	21	0.0134339	0.0197593	0.496583	-0.0252944	0.0521622
Physically abused by family as a child	entorhinal_surfavg_withGlobal	Inverse variance weighted	22	4.62227	8.5449	0.588549	-12.1257	21.3703
Physically abused by family as a child	entorhinal_surfavg_withGlobal	MR Egger	22	-6.78927	20.6968	0.746294	-47.3549	33.7764
Physically abused by family as a child	entorhinal_surfavg_withGlobal	Weighted median	22	5.3202	11.3691	0.639817	-16.9632	27.6036
Physically abused by family as a child	entorhinal_thickavg_withGlobal	Inverse variance weighted	21	0.00934852	0.041863	0.823293	-0.0727031	0.0914001
Physically abused by family as a child	entorhinal_thickavg_withGlobal	MR Egger	21	0.0957871	0.101512	0.357216	-0.103176	0.29475
Physically abused by family as a child	entorhinal_thickavg_withGlobal	Weighted median	21	0.0184061	0.0597843	0.758177	-0.0987712	0.135583
Physically abused by family as a child	frontalpole_surfavg_withGlobal	Inverse variance weighted	20	2.95283	4.04709	0.465623	-4.97946	10.8851
Physically abused by family as a child	frontalpole_surfavg_withGlobal	MR Egger	20	-10.5872	10.3759	0.321076	-30.924	9.74961
Physically abused by family as a child	frontalpole_surfavg_withGlobal	Weighted median	20	2.77502	5.53483	0.616109	-8.07326	13.6233
Physically abused by family as a child	frontalpole_thickavg_withGlobal	Inverse variance weighted	22	-0.045435	0.0285482	0.111493	-0.10139	0.0105195
Physically abused by family as a child	frontalpole_thickavg_withGlobal	MR Egger	22	-0.0463192	0.0679321	0.503157	-0.179466	0.0868278
Physically abused by family as a child	frontalpole_thickavg_withGlobal	Weighted median	22	-0.0637932	0.0380408	0.0935485	-0.138353	0.0107667
Physically abused by family as a child	fusiform_surfavg_withGlobal	Inverse variance weighted	23	-11.5817	31.5868	0.713872	-73.4918	50.3285
Physically abused by family as a child	fusiform_surfavg_withGlobal	MR Egger	23	2.98698	76.3903	0.969179	-146.738	152.712
Physically abused by family as a child	fusiform_surfavg_withGlobal	Weighted median	23	9.17753	42.3655	0.828499	-73.8589	92.214
Physically abused by family as a child	fusiform_thickavg_withGlobal	Inverse variance weighted	21	-0.0079948	0.0140518	0.56939	-0.0355364	0.0195468
Physically abused by family as a child	fusiform_thickavg_withGlobal	MR Egger	21	-0.0071079	0.0330699	0.832108	-0.0719249	0.0577091
Physically abused by family as a child	fusiform_thickavg_withGlobal	Weighted median	21	-0.0241018	0.0203448	0.236149	-0.0639776	0.015774
Physically abused by family as a child	inferiorparietal_surfavg_withGlobal	Inverse variance weighted	20	-0.729056	57.4768	0.98988	-113.384	111.926
Physically abused by family as a child	inferiorparietal_surfavg_withGlobal	MR Egger	20	235.913	141.064	0.111739	-40.5713	512.398
Physically abused by family as a child	inferiorparietal_surfavg_withGlobal	Weighted median	20	98.5167	81.0433	0.224135	-60.328	257.362
Physically abused by family as a child	inferiorparietal_thickavg_withGlobal	Inverse variance weighted	22	0.00489349	0.010004	0.624732	-0.0147143	0.0245013
Physically abused by family as a child	inferiorparietal_thickavg_withGlobal	MR Egger	22	-0.0485993	0.0234796	0.0516302	-0.0946193	-0.00257932
Physically abused by family as a child	inferiorparietal_thickavg_withGlobal	Weighted median	22	0.010758	0.0136889	0.43193	-0.0160722	0.0375881
Physically abused by family as a child	inferiortemporal_surfavg_withGlobal	Inverse variance weighted	20	1.69188	38.4072	0.964864	-73.5861	76.9699
Physically abused by family as a child	inferiortemporal_surfavg_withGlobal	MR Egger	20	-25.075	97.1273	0.799207	-215.445	165.294
Physically abused by family as a child	inferiortemporal_surfavg_withGlobal	Weighted median	20	-5.12724	53.6028	0.923797	-110.189	99.9343
Physically abused by family as a child	inferiortemporal_thickavg_withGlobal	Inverse variance weighted	23	-0.00882437	0.014583	0.545104	-0.0374071	0.0197583
Physically abused by family as a child	inferiortemporal_thickavg_withGlobal	MR Egger	23	-0.0227807	0.0355892	0.52903	-0.0925355	0.0469742
Physically abused by family as a child	inferiortemporal_thickavg_withGlobal	Weighted median	23	-0.0254191	0.0205701	0.216558	-0.0657364	0.0148982
Physically abused by family as a child	insula_surfavg_withGlobal	Inverse variance weighted	22	10.3891	21.6072	0.630648	-31.961	52.7392
Physically abused by family as a child	insula_surfavg_withGlobal	MR Egger	22	43.8965	51.4166	0.403358	-56.88	144.673
Physically abused by family as a child	insula_surfavg_withGlobal	Weighted median	22	18.5123	30.1081	0.538646	-40.4996	77.5243
Physically abused by family as a child	insula_thickavg_withGlobal	Inverse variance weighted	21	-0.00249485	0.0174146	0.886083	-0.0366275	0.0316378
Physically abused by family as a child	insula_thickavg_withGlobal	MR Egger	21	-0.00471305	0.0436838	0.915214	-0.0903334	0.0809072
Physically abused by family as a child	insula_thickavg_withGlobal	Weighted median	21	-0.0113219	0.022683	0.617684	-0.0557805	0.0331367
Physically abused by family as a child	isthmuscingulate_surfavg_withGlobal	Inverse variance weighted	22	4.63175	14.7075	0.752818	-24.1949	33.4584
Physically abused by family as a child	isthmuscingulate_surfavg_withGlobal	MR Egger	22	9.79035	35.0228	0.782699	-58.8543	78.435
Physically abused by family as a child	isthmuscingulate_surfavg_withGlobal	Weighted median	22	-1.55454	20.8046	0.940437	-42.3315	39.2224
Physically abused by family as a child	isthmuscingulate_thickavg_withGlobal	Inverse variance weighted	23	-0.0030168	0.021552	0.888678	-0.0452587	0.0392251
Physically abused by family as a child	isthmuscingulate_thickavg_withGlobal	MR Egger	23	-0.062894	0.0524998	0.244269	-0.165794	0.0400056
Physically abused by family as a child	isthmuscingulate_thickavg_withGlobal	Weighted median	23	0.000796902	0.0290864	0.978142	-0.0562124	0.0578062
Physically abused by family as a child	lateraloccipital_surfavg_withGlobal	Inverse variance weighted	19	10.0436	52.7205	0.848912	-93.2886	113.376
Physically abused by family as a child	lateraloccipital_surfavg_withGlobal	MR Egger	19	-10.2381	131.07	0.938651	-267.135	246.659
Physically abused by family as a child	lateraloccipital_surfavg_withGlobal	Weighted median	19	12.4612	68.5762	0.855808	-121.948	146.87
Physically abused by family as a child	lateraloccipital_thickavg_withGlobal	Inverse variance weighted	23	0.0171335	0.0118262	0.147402	-0.00604592	0.040313
Physically abused by family as a child	lateraloccipital_thickavg_withGlobal	MR Egger	23	0.00425286	0.0294989	0.886741	-0.053565	0.0620708
Physically abused by family as a child	lateraloccipital_thickavg_withGlobal	Weighted median	23	0.0255606	0.016661	0.124989	-0.00709484	0.0582161
Physically abused by family as a child	lateralorbitofrontal_surfavg_withGlobal	Inverse variance weighted	23	18.1086	23.0071	0.43123	-26.9853	63.2026
Physically abused by family as a child	lateralorbitofrontal_surfavg_withGlobal	MR Egger	23	9.99005	55.6089	0.859151	-99.0033	118.983
Physically abused by family as a child	lateralorbitofrontal_surfavg_withGlobal	Weighted median	23	18.0184	32.5477	0.579853	-45.775	81.8118
Physically abused by family as a child	lateralorbitofrontal_thickavg_withGlobal	Inverse variance weighted	23	-0.0114876	0.0146626	0.433357	-0.0402264	0.0172512
Physically abused by family as a child	lateralorbitofrontal_thickavg_withGlobal	MR Egger	23	0.0173628	0.0359277	0.633904	-0.0530555	0.0877811
Physically abused by family as a child	lateralorbitofrontal_thickavg_withGlobal	Weighted median	23	-0.0379741	0.0216909	0.0799991	-0.0804883	0.00454009
Physically abused by family as a child	lingual_surfavg_withGlobal	Inverse variance weighted	23	24.9778	38.7639	0.519344	-50.9995	100.955
Physically abused by family as a child	lingual_surfavg_withGlobal	MR Egger	23	-239.573	91.8374	0.0164015	-419.575	-59.572
Physically abused by family as a child	lingual_surfavg_withGlobal	Weighted median	23	-28.4274	56.6971	0.616095	-139.554	82.6988
Physically abused by family as a child	lingual_thickavg_withGlobal	Inverse variance weighted	23	0.0128387	0.0120014	0.284725	-0.0106841	0.0363615
Physically abused by family as a child	lingual_thickavg_withGlobal	MR Egger	23	-0.0252774	0.0290419	0.393936	-0.0821995	0.0316447
Physically abused by family as a child	lingual_thickavg_withGlobal	Weighted median	23	0.0137415	0.0164046	0.402221	-0.0184115	0.0458944
Physically abused by family as a child	medialorbitofrontal_surfavg_withGlobal	Inverse variance weighted	20	-4.37782	18.4797	0.812735	-40.598	31.8424
Physically abused by family as a child	medialorbitofrontal_surfavg_withGlobal	MR Egger	20	-44.8478	43.0583	0.311404	-129.242	39.5464
Physically abused by family as a child	medialorbitofrontal_surfavg_withGlobal	Weighted median	20	-13.5858	26.8119	0.61236	-66.1372	38.9656
Physically abused by family as a child	medialorbitofrontal_thickavg_withGlobal	Inverse variance weighted	23	-0.00659555	0.017914	0.71274	-0.041707	0.0285159
Physically abused by family as a child	medialorbitofrontal_thickavg_withGlobal	MR Egger	23	0.0714808	0.0437199	0.116957	-0.0142102	0.157172
Physically abused by family as a child	medialorbitofrontal_thickavg_withGlobal	Weighted median	23	-0.0262599	0.025749	0.307802	-0.0767279	0.024208
Physically abused by family as a child	middletemporal_surfavg_withGlobal	Inverse variance weighted	22	-18.9433	31.3945	0.546245	-80.4765	42.5899
Physically abused by family as a child	middletemporal_surfavg_withGlobal	MR Egger	22	51.0331	78.2683	0.521807	-102.373	204.439
Physically abused by family as a child	middletemporal_surfavg_withGlobal	Weighted median	22	-17.3803	44.5357	0.696347	-104.67	69.9097
Physically abused by family as a child	middletemporal_thickavg_withGlobal	Inverse variance weighted	23	0.000764084	0.0135323	0.954972	-0.0257592	0.0272873
Physically abused by family as a child	middletemporal_thickavg_withGlobal	MR Egger	23	-0.0280138	0.0328257	0.403061	-0.0923521	0.0363245
Physically abused by family as a child	middletemporal_thickavg_withGlobal	Weighted median	23	0.00526717	0.0184765	0.775587	-0.0309467	0.0414811
Physically abused by family as a child	paracentral_surfavg_withGlobal	Inverse variance weighted	22	12.258	19.2008	0.523208	-25.3756	49.8915
Physically abused by family as a child	paracentral_surfavg_withGlobal	MR Egger	22	-21.0662	47.1373	0.659742	-113.455	71.323
Physically abused by family as a child	paracentral_surfavg_withGlobal	Weighted median	22	27.7601	25.5701	0.277634	-22.3572	77.8774
Physically abused by family as a child	paracentral_thickavg_withGlobal	Inverse variance weighted	22	0.00475602	0.0143758	0.740769	-0.0234205	0.0329326
Physically abused by family as a child	paracentral_thickavg_withGlobal	MR Egger	22	0.0168061	0.0374401	0.658344	-0.0565766	0.0901888
Physically abused by family as a child	paracentral_thickavg_withGlobal	Weighted median	22	0.0128173	0.0196261	0.513707	-0.0256498	0.0512844
Physically abused by family as a child	parahippocampal_surfavg_withGlobal	Inverse variance weighted	22	-10.7841	9.8974	0.275897	-30.183	8.61486
Physically abused by family as a child	parahippocampal_surfavg_withGlobal	MR Egger	22	8.31106	23.9034	0.731703	-38.5397	55.1618
Physically abused by family as a child	parahippocampal_surfavg_withGlobal	Weighted median	22	-12.9024	12.7605	0.311961	-37.913	12.1082
Physically abused by family as a child	parahippocampal_thickavg_withGlobal	Inverse variance weighted	20	-0.0179033	0.0370976	0.629381	-0.0906147	0.0548081
Physically abused by family as a child	parahippocampal_thickavg_withGlobal	MR Egger	20	-0.137043	0.0876871	0.135494	-0.30891	0.0348235
Physically abused by family as a child	parahippocampal_thickavg_withGlobal	Weighted median	20	-0.0526034	0.0507029	0.29951	-0.151981	0.0467742
Physically abused by family as a child	parsopercularis_surfavg_withGlobal	Inverse variance weighted	21	-14.2425	22.8841	0.533695	-59.0952	30.6103
Physically abused by family as a child	parsopercularis_surfavg_withGlobal	MR Egger	21	-12.3425	57.894	0.833449	-125.815	101.13
Physically abused by family as a child	parsopercularis_surfavg_withGlobal	Weighted median	21	-15.0239	31.058	0.628572	-75.8977	45.8498
Physically abused by family as a child	parsopercularis_thickavg_withGlobal	Inverse variance weighted	23	-0.00124021	0.0132824	0.925608	-0.0272737	0.0247933
Physically abused by family as a child	parsopercularis_thickavg_withGlobal	MR Egger	23	0.00283784	0.0330669	0.932422	-0.0619732	0.0676489
Physically abused by family as a child	parsopercularis_thickavg_withGlobal	Weighted median	23	0.00398403	0.0183312	0.827946	-0.0319451	0.0399132
Physically abused by family as a child	parsorbitalis_surfavg_withGlobal	Inverse variance weighted	23	-9.1955	8.23654	0.264239	-25.3391	6.94811
Physically abused by family as a child	parsorbitalis_surfavg_withGlobal	MR Egger	23	4.11624	20.2108	0.840576	-35.497	43.7295
Physically abused by family as a child	parsorbitalis_surfavg_withGlobal	Weighted median	23	-20.9084	11.2654	0.0634566	-42.9886	1.17185
Physically abused by family as a child	parsorbitalis_thickavg_withGlobal	Inverse variance weighted	21	0.0121977	0.0214705	0.569955	-0.0298844	0.0542799
Physically abused by family as a child	parsorbitalis_thickavg_withGlobal	MR Egger	21	0.00210594	0.0542572	0.969444	-0.104238	0.10845
Physically abused by family as a child	parsorbitalis_thickavg_withGlobal	Weighted median	21	0.00350915	0.0286488	0.902512	-0.0526426	0.0596609
Physically abused by family as a child	parstriangularis_surfavg_withGlobal	Inverse variance weighted	22	-27.6926	20.9258	0.185713	-68.7071	13.322
Physically abused by family as a child	parstriangularis_surfavg_withGlobal	MR Egger	22	-60.8346	50.1295	0.239057	-159.088	37.4191
Physically abused by family as a child	parstriangularis_surfavg_withGlobal	Weighted median	22	-23.9596	29.0393	0.409328	-80.8767	32.9574
Physically abused by family as a child	parstriangularis_thickavg_withGlobal	Inverse variance weighted	21	0.00152336	0.0135882	0.910737	-0.0251096	0.0281563
Physically abused by family as a child	parstriangularis_thickavg_withGlobal	MR Egger	21	-0.0245449	0.0322569	0.456045	-0.0877683	0.0386786
Physically abused by family as a child	parstriangularis_thickavg_withGlobal	Weighted median	21	-0.00420434	0.0184175	0.819429	-0.0403026	0.031894
Physically abused by family as a child	pericalcarine_surfavg_withGlobal	Inverse variance weighted	23	0.870379	25.1026	0.972341	-48.3306	50.0714
Physically abused by family as a child	pericalcarine_surfavg_withGlobal	MR Egger	23	-89.0566	60.9615	0.158853	-208.541	30.4279
Physically abused by family as a child	pericalcarine_surfavg_withGlobal	Weighted median	23	8.74089	36.6609	0.811551	-63.1144	80.5962
Physically abused by family as a child	pericalcarine_thickavg_withGlobal	Inverse variance weighted	24	0.0147326	0.0131924	0.264103	-0.0111246	0.0405897
Physically abused by family as a child	pericalcarine_thickavg_withGlobal	MR Egger	24	-0.00495658	0.0323454	0.879607	-0.0683536	0.0584405
Physically abused by family as a child	pericalcarine_thickavg_withGlobal	Weighted median	24	0.0148304	0.0189816	0.434623	-0.0223735	0.0520344
Physically abused by family as a child	postcentral_surfavg_withGlobal	Inverse variance weighted	20	-17.8025	38.3624	0.642603	-92.9927	57.3877
Physically abused by family as a child	postcentral_surfavg_withGlobal	MR Egger	20	-26.7585	98.9977	0.790009	-220.794	167.277
Physically abused by family as a child	postcentral_surfavg_withGlobal	Weighted median	20	-49.8253	51.362	0.332006	-150.495	50.8443
Physically abused by family as a child	postcentral_thickavg_withGlobal	Inverse variance weighted	22	-0.0103131	0.0114632	0.368295	-0.0327809	0.0121547
Physically abused by family as a child	postcentral_thickavg_withGlobal	MR Egger	22	0.00735218	0.0277561	0.793809	-0.0470498	0.0617542
Physically abused by family as a child	postcentral_thickavg_withGlobal	Weighted median	22	-0.0149235	0.0154459	0.333955	-0.0451976	0.0153505
Physically abused by family as a child	posteriorcingulate_surfavg_withGlobal	Inverse variance weighted	21	6.12273	17.5754	0.727562	-28.325	40.5705
Physically abused by family as a child	posteriorcingulate_surfavg_withGlobal	MR Egger	21	71.4168	41.666	0.102791	-10.2486	153.082
Physically abused by family as a child	posteriorcingulate_surfavg_withGlobal	Weighted median	21	27.3738	22.9789	0.233553	-17.6649	72.4125
Physically abused by family as a child	posteriorcingulate_thickavg_withGlobal	Inverse variance weighted	21	-0.00748521	0.0158261	0.636236	-0.0385043	0.0235339
Physically abused by family as a child	posteriorcingulate_thickavg_withGlobal	MR Egger	21	0.00856165	0.0382862	0.825438	-0.0664794	0.0836027
Physically abused by family as a child	posteriorcingulate_thickavg_withGlobal	Weighted median	21	0	0.021632	1	-0.0423987	0.0423987
Physically abused by family as a child	precentral_surfavg_withGlobal	Inverse variance weighted	21	40.0051	48.3809	0.408307	-54.8215	134.832
Physically abused by family as a child	precentral_surfavg_withGlobal	MR Egger	21	141.284	117.615	0.244419	-89.2419	371.811
Physically abused by family as a child	precentral_surfavg_withGlobal	Weighted median	21	66.2768	64.6106	0.304992	-60.3601	192.914
Physically abused by family as a child	precentral_thickavg_withGlobal	Inverse variance weighted	23	-0.015528	0.0123907	0.210135	-0.0398137	0.00875781
Physically abused by family as a child	precentral_thickavg_withGlobal	MR Egger	23	-0.00774928	0.0303249	0.800791	-0.0671861	0.0516875
Physically abused by family as a child	precentral_thickavg_withGlobal	Weighted median	23	-0.0345089	0.0169391	0.0416261	-0.0677094	-0.00130835
Physically abused by family as a child	precuneus_surfavg_withGlobal	Inverse variance weighted	21	-19.9708	37.6269	0.595586	-93.7196	53.778
Physically abused by family as a child	precuneus_surfavg_withGlobal	MR Egger	21	-34.9987	89.8309	0.70116	-211.067	141.07
Physically abused by family as a child	precuneus_surfavg_withGlobal	Weighted median	21	-47.7788	52.4766	0.36257	-150.633	55.0753
Physically abused by family as a child	precuneus_thickavg_withGlobal	Inverse variance weighted	23	0.00744706	0.0103304	0.47098	-0.0128006	0.0276947
Physically abused by family as a child	precuneus_thickavg_withGlobal	MR Egger	23	-0.017241	0.0250252	0.4984	-0.0662903	0.0318084
Physically abused by family as a child	precuneus_thickavg_withGlobal	Weighted median	23	0.00605372	0.013589	0.655969	-0.0205808	0.0326882
Physically abused by family as a child	rostralanteriorcingulate_surfavg_withGlobal	Inverse variance weighted	21	3.85599	12.709	0.761581	-21.0537	28.7657
Physically abused by family as a child	rostralanteriorcingulate_surfavg_withGlobal	MR Egger	21	36.5439	31.2281	0.256381	-24.6633	97.751
Physically abused by family as a child	rostralanteriorcingulate_surfavg_withGlobal	Weighted median	21	-1.99565	17.5192	0.909307	-36.3332	32.3419
Physically abused by family as a child	rostralanteriorcingulate_thickavg_withGlobal	Inverse variance weighted	20	-0.00504145	0.0246409	0.837887	-0.0533375	0.0432546
Physically abused by family as a child	rostralanteriorcingulate_thickavg_withGlobal	MR Egger	20	0.068305	0.0569022	0.245547	-0.0432234	0.179833
Physically abused by family as a child	rostralanteriorcingulate_thickavg_withGlobal	Weighted median	20	0.0281161	0.0337037	0.404161	-0.0379432	0.0941753
Physically abused by family as a child	rostralmiddlefrontal_surfavg_withGlobal	Inverse variance weighted	20	46.1998	53.3028	0.386083	-58.2738	150.673
Physically abused by family as a child	rostralmiddlefrontal_surfavg_withGlobal	MR Egger	20	52.2275	134.26	0.701837	-210.922	315.377
Physically abused by family as a child	rostralmiddlefrontal_surfavg_withGlobal	Weighted median	20	49.0337	69.154	0.478293	-86.5081	184.576
Physically abused by family as a child	rostralmiddlefrontal_thickavg_withGlobal	Inverse variance weighted	23	-0.00357367	0.0108813	0.742592	-0.024901	0.0177537
Physically abused by family as a child	rostralmiddlefrontal_thickavg_withGlobal	MR Egger	23	0.00399909	0.0267121	0.882421	-0.0483566	0.0563547
Physically abused by family as a child	rostralmiddlefrontal_thickavg_withGlobal	Weighted median	23	-0.00391522	0.0154932	0.800496	-0.0342819	0.0264515
Physically abused by family as a child	superiorfrontal_surfavg_withGlobal	Inverse variance weighted	21	-52.083	53.1495	0.327119	-156.256	52.09
Physically abused by family as a child	superiorfrontal_surfavg_withGlobal	MR Egger	21	-251.821	126.736	0.0615379	-500.224	-3.41805
Physically abused by family as a child	superiorfrontal_surfavg_withGlobal	Weighted median	21	-39.5176	76.6246	0.606043	-189.702	110.667
Physically abused by family as a child	superiorfrontal_thickavg_withGlobal	Inverse variance weighted	21	0.0100307	0.0121699	0.409813	-0.0138222	0.0338836
Physically abused by family as a child	superiorfrontal_thickavg_withGlobal	MR Egger	21	0.0324273	0.0293132	0.282435	-0.0250266	0.0898812
Physically abused by family as a child	superiorfrontal_thickavg_withGlobal	Weighted median	21	0.00893051	0.0162611	0.582872	-0.0229413	0.0408023
Physically abused by family as a child	superiorparietal_surfavg_withGlobal	Inverse variance weighted	21	-26.0399	54.2478	0.631214	-132.366	80.2857
Physically abused by family as a child	superiorparietal_surfavg_withGlobal	MR Egger	21	-84.2772	131.519	0.529308	-342.055	173.5
Physically abused by family as a child	superiorparietal_surfavg_withGlobal	Weighted median	21	8.10605	75.3896	0.914375	-139.657	155.87
Physically abused by family as a child	superiorparietal_thickavg_withGlobal	Inverse variance weighted	22	0.0124329	0.0104632	0.234732	-0.00807488	0.0329407
Physically abused by family as a child	superiorparietal_thickavg_withGlobal	MR Egger	22	0.00394598	0.0249547	0.875943	-0.0449652	0.0528571
Physically abused by family as a child	superiorparietal_thickavg_withGlobal	Weighted median	22	0.00944892	0.014364	0.510653	-0.0187045	0.0376023
Physically abused by family as a child	superiortemporal_surfavg_withGlobal	Inverse variance weighted	20	3.56096	32.0077	0.911416	-59.1742	66.2961
Physically abused by family as a child	superiortemporal_surfavg_withGlobal	MR Egger	20	53.2336	80.9321	0.519019	-105.393	211.86
Physically abused by family as a child	superiortemporal_surfavg_withGlobal	Weighted median	20	-4.38277	43.3156	0.919406	-89.2813	80.5158
Physically abused by family as a child	superiortemporal_thickavg_withGlobal	Inverse variance weighted	20	-0.0229176	0.0145331	0.114812	-0.0514024	0.00556721
Physically abused by family as a child	superiortemporal_thickavg_withGlobal	MR Egger	20	-0.042478	0.0384437	0.283738	-0.117828	0.0328718
Physically abused by family as a child	superiortemporal_thickavg_withGlobal	Weighted median	20	-0.0230033	0.0209587	0.272398	-0.0640823	0.0180756
Physically abused by family as a child	supramarginal_surfavg_withGlobal	Inverse variance weighted	23	-33.9205	41.3502	0.412033	-114.967	47.126
Physically abused by family as a child	supramarginal_surfavg_withGlobal	MR Egger	23	-43.4219	100.195	0.669163	-239.805	152.961
Physically abused by family as a child	supramarginal_surfavg_withGlobal	Weighted median	23	2.58894	56.302	0.963324	-107.763	112.941
Physically abused by family as a child	supramarginal_thickavg_withGlobal	Inverse variance weighted	23	-0.0233202	0.00966942	0.0158765	-0.0422722	-0.0043681
Physically abused by family as a child	supramarginal_thickavg_withGlobal	MR Egger	23	-0.00879531	0.023464	0.711536	-0.0547847	0.0371941
Physically abused by family as a child	supramarginal_thickavg_withGlobal	Weighted median	23	-0.0338961	0.0134569	0.0117737	-0.0602717	-0.0075205
Physically abused by family as a child	temporalpole_surfavg_withGlobal	Inverse variance weighted	23	3.08226	6.04981	0.610416	-8.77538	14.9399
Physically abused by family as a child	temporalpole_surfavg_withGlobal	MR Egger	23	0.700553	14.6448	0.962299	-28.0032	29.4043
Physically abused by family as a child	temporalpole_surfavg_withGlobal	Weighted median	23	8.17844	8.31026	0.325048	-8.10967	24.4665
Physically abused by family as a child	temporalpole_thickavg_withGlobal	Inverse variance weighted	21	-0.0307667	0.0363541	0.397382	-0.102021	0.0404873
Physically abused by family as a child	temporalpole_thickavg_withGlobal	MR Egger	21	-0.113296	0.0844473	0.195535	-0.278813	0.0522205
Physically abused by family as a child	temporalpole_thickavg_withGlobal	Weighted median	21	-0.00180179	0.0492734	0.97083	-0.0983776	0.094774
Physically abused by family as a child	transversetemporal_surfavg_withGlobal	Inverse variance weighted	21	1.01691	6.95963	0.88383	-12.624	14.6578
Physically abused by family as a child	transversetemporal_surfavg_withGlobal	MR Egger	21	-12.4706	17.0404	0.473205	-45.8698	20.9285
Physically abused by family as a child	transversetemporal_surfavg_withGlobal	Weighted median	21	6.24065	9.86471	0.526979	-13.0942	25.5755
Physically abused by family as a child	transversetemporal_thickavg_withGlobal	Inverse variance weighted	23	0.00309389	0.0222187	0.889255	-0.0404548	0.0466426
Physically abused by family as a child	transversetemporal_thickavg_withGlobal	MR Egger	23	-0.0460578	0.0540812	0.404021	-0.152057	0.0599414
Physically abused by family as a child	transversetemporal_thickavg_withGlobal	Weighted median	23	-0.00555955	0.0304491	0.855124	-0.0652398	0.0541207
Physically abused by family as a child	bankssts_surfavg_withoutGlobal	Inverse variance weighted	23	-0.57169	17.3858	0.973768	-34.6478	33.5045
Physically abused by family as a child	bankssts_surfavg_withoutGlobal	MR Egger	23	28.9976	42.2472	0.499983	-53.8069	111.802
Physically abused by family as a child	bankssts_surfavg_withoutGlobal	Weighted median	23	-13.7455	23.3081	0.55537	-59.4294	31.9383
Physically abused by family as a child	bankssts_thickavg_withoutGlobal	Inverse variance weighted	23	-0.0308378	0.0204046	0.130707	-0.0708308	0.00915509
Physically abused by family as a child	bankssts_thickavg_withoutGlobal	MR Egger	23	-0.0661403	0.0495815	0.196501	-0.16332	0.0310395
Physically abused by family as a child	bankssts_thickavg_withoutGlobal	Weighted median	23	-0.0370692	0.0280709	0.18665	-0.0920881	0.0179498
Physically abused by family as a child	caudalanteriorcingulate_surfavg_withoutGlobal	Inverse variance weighted	21	2.92621	16.0138	0.855009	-28.4608	34.3132
Physically abused by family as a child	caudalanteriorcingulate_surfavg_withoutGlobal	MR Egger	21	-7.71825	37.5016	0.839127	-81.2213	65.7848
Physically abused by family as a child	caudalanteriorcingulate_surfavg_withoutGlobal	Weighted median	21	10.6745	20.9675	0.610684	-30.4218	51.7708
Physically abused by family as a child	caudalanteriorcingulate_thickavg_withoutGlobal	Inverse variance weighted	20	-0.0110093	0.0312263	0.724415	-0.0722128	0.0501942
Physically abused by family as a child	caudalanteriorcingulate_thickavg_withoutGlobal	MR Egger	20	0.0162033	0.0763741	0.834368	-0.13349	0.165897
Physically abused by family as a child	caudalanteriorcingulate_thickavg_withoutGlobal	Weighted median	20	0	0.0420815	1	-0.0824797	0.0824797
Physically abused by family as a child	caudalmiddlefrontal_surfavg_withoutGlobal	Inverse variance weighted	21	-2.6555	45.2324	0.953185	-91.311	86
Physically abused by family as a child	caudalmiddlefrontal_surfavg_withoutGlobal	MR Egger	21	-11.2191	106.098	0.916894	-219.171	196.732
Physically abused by family as a child	caudalmiddlefrontal_surfavg_withoutGlobal	Weighted median	21	-5.67748	59.7909	0.92435	-122.868	111.513
Physically abused by family as a child	caudalmiddlefrontal_thickavg_withoutGlobal	Inverse variance weighted	23	-0.00423498	0.0200965	0.833096	-0.0436242	0.0351542
Physically abused by family as a child	caudalmiddlefrontal_thickavg_withoutGlobal	MR Egger	23	0.00434552	0.0503636	0.932059	-0.0943672	0.103058
Physically abused by family as a child	caudalmiddlefrontal_thickavg_withoutGlobal	Weighted median	23	-0.0149448	0.0264665	0.5723	-0.0668192	0.0369296
Physically abused by family as a child	cuneus_surfavg_withoutGlobal	Inverse variance weighted	21	-5.33679	25.0945	0.831586	-54.5221	43.8485
Physically abused by family as a child	cuneus_surfavg_withoutGlobal	MR Egger	21	-37.042	67.1599	0.587686	-168.675	94.5914
Physically abused by family as a child	cuneus_surfavg_withoutGlobal	Weighted median	21	3.42321	34.3528	0.920623	-63.9083	70.7547
Physically abused by family as a child	cuneus_thickavg_withoutGlobal	Inverse variance weighted	21	0.0109356	0.0170119	0.52034	-0.0224077	0.044279
Physically abused by family as a child	cuneus_thickavg_withoutGlobal	MR Egger	21	0.00450861	0.0400675	0.911587	-0.0740237	0.0830409
Physically abused by family as a child	cuneus_thickavg_withoutGlobal	Weighted median	21	0.0145389	0.0234385	0.535062	-0.0314006	0.0604783
Physically abused by family as a child	entorhinal_surfavg_withoutGlobal	Inverse variance weighted	21	1.85565	9.086	0.838173	-15.9529	19.6642
Physically abused by family as a child	entorhinal_surfavg_withoutGlobal	MR Egger	21	-11.9077	21.3329	0.583236	-53.7203	29.9048
Physically abused by family as a child	entorhinal_surfavg_withoutGlobal	Weighted median	21	-4.19224	12.0955	0.728896	-27.8995	19.515
Physically abused by family as a child	entorhinal_thickavg_withoutGlobal	Inverse variance weighted	21	0.00635799	0.0439838	0.885064	-0.0798503	0.0925663
Physically abused by family as a child	entorhinal_thickavg_withoutGlobal	MR Egger	21	0.0856715	0.103743	0.419165	-0.117665	0.289008
Physically abused by family as a child	entorhinal_thickavg_withoutGlobal	Weighted median	21	0.00152255	0.062962	0.980707	-0.121883	0.124928
Physically abused by family as a child	frontalpole_surfavg_withoutGlobal	Inverse variance weighted	19	-2.82545	4.53904	0.533627	-11.722	6.07106
Physically abused by family as a child	frontalpole_surfavg_withoutGlobal	MR Egger	19	-18.4684	11.3534	0.122194	-40.721	3.78416
Physically abused by family as a child	frontalpole_surfavg_withoutGlobal	Weighted median	19	-1.83315	6.31473	0.771588	-14.21	10.5437
Physically abused by family as a child	frontalpole_thickavg_withoutGlobal	Inverse variance weighted	14	-0.0423816	0.0396998	0.285723	-0.120193	0.03543
Physically abused by family as a child	frontalpole_thickavg_withoutGlobal	MR Egger	14	0.0201636	0.0917267	0.829704	-0.159621	0.199948
Physically abused by family as a child	frontalpole_thickavg_withoutGlobal	Weighted median	14	-0.0947066	0.0544467	0.081958	-0.201422	0.0120089
Physically abused by family as a child	fusiform_surfavg_withoutGlobal	Inverse variance weighted	21	-82.1621	47.8219	0.0857807	-175.893	11.5687
Physically abused by family as a child	fusiform_surfavg_withoutGlobal	MR Egger	21	-186.16	115.136	0.122389	-411.828	39.5068
Physically abused by family as a child	fusiform_surfavg_withoutGlobal	Weighted median	21	-84.518	66.3869	0.202979	-214.636	45.6004
Physically abused by family as a child	fusiform_thickavg_withoutGlobal	Inverse variance weighted	22	-0.026475	0.0184728	0.151804	-0.0626817	0.0097317
Physically abused by family as a child	fusiform_thickavg_withoutGlobal	MR Egger	22	0.0134949	0.0437062	0.760695	-0.0721693	0.0991591
Physically abused by family as a child	fusiform_thickavg_withoutGlobal	Weighted median	22	-0.0238704	0.0251866	0.343261	-0.0732361	0.0254953
Physically abused by family as a child	inferiorparietal_surfavg_withoutGlobal	Inverse variance weighted	22	-115.715	79.1185	0.143591	-270.787	39.3575
Physically abused by family as a child	inferiorparietal_surfavg_withoutGlobal	MR Egger	22	186.918	185.937	0.326771	-177.517	551.354
Physically abused by family as a child	inferiorparietal_surfavg_withoutGlobal	Weighted median	22	-161.62	109.482	0.139883	-376.205	52.9645
Physically abused by family as a child	inferiorparietal_thickavg_withoutGlobal	Inverse variance weighted	23	0.000891501	0.0164156	0.95669	-0.0312831	0.0330661
Physically abused by family as a child	inferiorparietal_thickavg_withoutGlobal	MR Egger	23	-0.0234973	0.0401662	0.56478	-0.102223	0.0552284
Physically abused by family as a child	inferiorparietal_thickavg_withoutGlobal	Weighted median	23	0.00113021	0.0225312	0.959993	-0.043031	0.0452914
Physically abused by family as a child	inferiortemporal_surfavg_withoutGlobal	Inverse variance weighted	20	-20.0361	55.2459	0.716851	-128.318	88.246
Physically abused by family as a child	inferiortemporal_surfavg_withoutGlobal	MR Egger	20	-90.6838	127.994	0.487711	-341.553	160.185
Physically abused by family as a child	inferiortemporal_surfavg_withoutGlobal	Weighted median	20	20.8262	78.082	0.789683	-132.214	173.867
Physically abused by family as a child	inferiortemporal_thickavg_withoutGlobal	Inverse variance weighted	22	-0.0107188	0.020212	0.595891	-0.0503343	0.0288967
Physically abused by family as a child	inferiortemporal_thickavg_withoutGlobal	MR Egger	22	0.00302757	0.0479716	0.950304	-0.0909967	0.0970518
Physically abused by family as a child	inferiortemporal_thickavg_withoutGlobal	Weighted median	22	-0.013355	0.0273604	0.625468	-0.0669814	0.0402713
Physically abused by family as a child	insula_surfavg_withoutGlobal	Inverse variance weighted	22	-21.7356	30.026	0.469132	-80.5866	37.1154
Physically abused by family as a child	insula_surfavg_withoutGlobal	MR Egger	22	-2.26474	71.9569	0.975204	-143.3	138.771
Physically abused by family as a child	insula_surfavg_withoutGlobal	Weighted median	22	-6.79188	43.281	0.875304	-91.6226	78.0389
Physically abused by family as a child	insula_thickavg_withoutGlobal	Inverse variance weighted	21	-0.0183602	0.0197148	0.351704	-0.0570012	0.0202808
Physically abused by family as a child	insula_thickavg_withoutGlobal	MR Egger	21	-0.0121942	0.0550586	0.827084	-0.120109	0.0957207
Physically abused by family as a child	insula_thickavg_withoutGlobal	Weighted median	21	-0.0185255	0.0279288	0.507131	-0.0732659	0.036215
Physically abused by family as a child	isthmuscingulate_surfavg_withoutGlobal	Inverse variance weighted	21	-11.5751	19.8019	0.558851	-50.3868	27.2365
Physically abused by family as a child	isthmuscingulate_surfavg_withoutGlobal	MR Egger	21	-63.6165	47.1573	0.193187	-156.045	28.8118
Physically abused by family as a child	isthmuscingulate_surfavg_withoutGlobal	Weighted median	21	-6.42249	25.514	0.801254	-56.43	43.585
Physically abused by family as a child	isthmuscingulate_thickavg_withoutGlobal	Inverse variance weighted	23	-0.00453214	0.0231823	0.845002	-0.0499694	0.0409052
Physically abused by family as a child	isthmuscingulate_thickavg_withoutGlobal	MR Egger	23	-0.0541163	0.0562141	0.346662	-0.164296	0.0560633
Physically abused by family as a child	isthmuscingulate_thickavg_withoutGlobal	Weighted median	23	-0.0116706	0.0319624	0.71501	-0.0743169	0.0509757
Physically abused by family as a child	lateraloccipital_surfavg_withoutGlobal	Inverse variance weighted	19	-52.5591	72.4962	0.468458	-194.652	89.5334
Physically abused by family as a child	lateraloccipital_surfavg_withoutGlobal	MR Egger	19	160.895	189.443	0.407512	-210.413	532.204
Physically abused by family as a child	lateraloccipital_surfavg_withoutGlobal	Weighted median	19	-6.45509	95.3627	0.946032	-193.366	180.456
Physically abused by family as a child	lateraloccipital_thickavg_withoutGlobal	Inverse variance weighted	23	0.0115098	0.0162691	0.479278	-0.0203776	0.0433972
Physically abused by family as a child	lateraloccipital_thickavg_withoutGlobal	MR Egger	23	0.0194605	0.0396598	0.628737	-0.0582727	0.0971937
Physically abused by family as a child	lateraloccipital_thickavg_withoutGlobal	Weighted median	23	0.0052586	0.021492	0.806707	-0.0368658	0.047383
Physically abused by family as a child	lateralorbitofrontal_surfavg_withoutGlobal	Inverse variance weighted	22	-21.3708	35.3556	0.545543	-90.6678	47.9262
Physically abused by family as a child	lateralorbitofrontal_surfavg_withoutGlobal	MR Egger	22	-71.4385	84.1204	0.405798	-236.314	93.4375
Physically abused by family as a child	lateralorbitofrontal_surfavg_withoutGlobal	Weighted median	22	-67.1252	50.4418	0.183273	-165.991	31.7408
Physically abused by family as a child	lateralorbitofrontal_thickavg_withoutGlobal	Inverse variance weighted	23	-0.0129667	0.0184584	0.48238	-0.0491452	0.0232119
Physically abused by family as a child	lateralorbitofrontal_thickavg_withoutGlobal	MR Egger	23	0.037048	0.044651	0.416028	-0.0504679	0.124564
Physically abused by family as a child	lateralorbitofrontal_thickavg_withoutGlobal	Weighted median	23	0.0135679	0.0269953	0.615242	-0.0393428	0.0664787
Physically abused by family as a child	lingual_surfavg_withoutGlobal	Inverse variance weighted	22	-0.279303	48.6273	0.995417	-95.5889	95.0302
Physically abused by family as a child	lingual_surfavg_withoutGlobal	MR Egger	22	-236.26	127.044	0.077706	-485.265	12.7461
Physically abused by family as a child	lingual_surfavg_withoutGlobal	Weighted median	22	-23.5134	62.0481	0.704722	-145.128	98.101
Physically abused by family as a child	lingual_thickavg_withoutGlobal	Inverse variance weighted	23	0.00450632	0.0149802	0.763553	-0.0248549	0.0338675
Physically abused by family as a child	lingual_thickavg_withoutGlobal	MR Egger	23	-0.011211	0.0362528	0.760182	-0.0822664	0.0598444
Physically abused by family as a child	lingual_thickavg_withoutGlobal	Weighted median	23	-0.0128805	0.0202159	0.524028	-0.0525036	0.0267426
Physically abused by family as a child	medialorbitofrontal_surfavg_withoutGlobal	Inverse variance weighted	21	-7.29486	29.4975	0.804673	-65.1099	50.5202
Physically abused by family as a child	medialorbitofrontal_surfavg_withoutGlobal	MR Egger	21	-63.8805	76.1678	0.412076	-213.169	85.4084
Physically abused by family as a child	medialorbitofrontal_surfavg_withoutGlobal	Weighted median	21	-25.9558	38.4475	0.499615	-101.313	49.4014
Physically abused by family as a child	medialorbitofrontal_thickavg_withoutGlobal	Inverse variance weighted	19	-0.0104341	0.0212314	0.623109	-0.0520477	0.0311794
Physically abused by family as a child	medialorbitofrontal_thickavg_withoutGlobal	MR Egger	19	0.0693072	0.0601441	0.265124	-0.0485753	0.18719
Physically abused by family as a child	medialorbitofrontal_thickavg_withoutGlobal	Weighted median	19	-0.0168793	0.029149	0.562542	-0.0740112	0.0402527
Physically abused by family as a child	middletemporal_surfavg_withoutGlobal	Inverse variance weighted	23	-74.652	47.8014	0.118356	-168.343	19.0387
Physically abused by family as a child	middletemporal_surfavg_withoutGlobal	MR Egger	23	10.2863	116.067	0.930221	-217.205	237.778
Physically abused by family as a child	middletemporal_surfavg_withoutGlobal	Weighted median	23	-117.177	61.8155	0.0580141	-238.335	3.98143
Physically abused by family as a child	middletemporal_thickavg_withoutGlobal	Inverse variance weighted	22	-0.0145315	0.0200004	0.467494	-0.0537322	0.0246692
Physically abused by family as a child	middletemporal_thickavg_withoutGlobal	MR Egger	22	-0.0153757	0.0473792	0.748911	-0.108239	0.0774875
Physically abused by family as a child	middletemporal_thickavg_withoutGlobal	Weighted median	22	-0.040785	0.0269646	0.130397	-0.0936356	0.0120656
Physically abused by family as a child	paracentral_surfavg_withoutGlobal	Inverse variance weighted	20	6.49364	25.4309	0.798457	-43.351	56.3383
Physically abused by family as a child	paracentral_surfavg_withoutGlobal	MR Egger	20	-72.5944	60.2174	0.243605	-190.621	45.4318
Physically abused by family as a child	paracentral_surfavg_withoutGlobal	Weighted median	20	3.87562	33.6796	0.908387	-62.1364	69.8876
Physically abused by family as a child	paracentral_thickavg_withoutGlobal	Inverse variance weighted	21	0.00547842	0.0201625	0.785843	-0.0340401	0.044997
Physically abused by family as a child	paracentral_thickavg_withoutGlobal	MR Egger	21	0.0137413	0.0515287	0.792593	-0.087255	0.114738
Physically abused by family as a child	paracentral_thickavg_withoutGlobal	Weighted median	21	0.0139196	0.0283434	0.623353	-0.0416336	0.0694727
Physically abused by family as a child	parahippocampal_surfavg_withoutGlobal	Inverse variance weighted	22	-23.8132	11.8706	0.0448494	-47.0795	-0.546805
Physically abused by family as a child	parahippocampal_surfavg_withoutGlobal	MR Egger	22	-7.06122	28.2382	0.805092	-62.4081	48.2856
Physically abused by family as a child	parahippocampal_surfavg_withoutGlobal	Weighted median	22	-27.7354	16.4615	0.0920145	-60	4.52913
Physically abused by family as a child	parahippocampal_thickavg_withoutGlobal	Inverse variance weighted	20	-0.014652	0.0389877	0.707058	-0.0910678	0.0617639
Physically abused by family as a child	parahippocampal_thickavg_withoutGlobal	MR Egger	20	-0.143149	0.0919942	0.1371	-0.323457	0.0371599
Physically abused by family as a child	parahippocampal_thickavg_withoutGlobal	Weighted median	20	-0.0177419	0.0535479	0.740396	-0.122696	0.0872119
Physically abused by family as a child	parsopercularis_surfavg_withoutGlobal	Inverse variance weighted	22	-47.6256	28.3373	0.0928268	-103.167	7.91541
Physically abused by family as a child	parsopercularis_surfavg_withoutGlobal	MR Egger	22	-107.949	67.7419	0.126724	-240.723	24.8255
Physically abused by family as a child	parsopercularis_surfavg_withoutGlobal	Weighted median	22	-35.9285	40.7106	0.377489	-115.721	43.8644
Physically abused by family as a child	parsopercularis_thickavg_withoutGlobal	Inverse variance weighted	23	-0.00651162	0.0187396	0.728231	-0.0432412	0.030218
Physically abused by family as a child	parsopercularis_thickavg_withoutGlobal	MR Egger	23	0.0200065	0.0462835	0.669959	-0.0707092	0.110722
Physically abused by family as a child	parsopercularis_thickavg_withoutGlobal	Weighted median	23	-0.00764147	0.0250555	0.76038	-0.0567502	0.0414673
Physically abused by family as a child	parsorbitalis_surfavg_withoutGlobal	Inverse variance weighted	21	-15.865	10.5823	0.133822	-36.6064	4.87633
Physically abused by family as a child	parsorbitalis_surfavg_withoutGlobal	MR Egger	21	-15.9913	25.0758	0.531267	-65.14	33.1573
Physically abused by family as a child	parsorbitalis_surfavg_withoutGlobal	Weighted median	21	-36.9819	14.3817	0.0101271	-65.1701	-8.79381
Physically abused by family as a child	parsorbitalis_thickavg_withoutGlobal	Inverse variance weighted	20	0.0267417	0.0249929	0.284631	-0.0222443	0.0757278
Physically abused by family as a child	parsorbitalis_thickavg_withoutGlobal	MR Egger	20	-0.00478708	0.0606785	0.937989	-0.123717	0.114143
Physically abused by family as a child	parsorbitalis_thickavg_withoutGlobal	Weighted median	20	0.0416148	0.0335248	0.21449	-0.0240938	0.107323
Physically abused by family as a child	parstriangularis_surfavg_withoutGlobal	Inverse variance weighted	22	-44.1508	24.5623	0.0722563	-92.2929	3.99138
Physically abused by family as a child	parstriangularis_surfavg_withoutGlobal	MR Egger	22	-32.8985	63.7871	0.61168	-157.921	92.1242
Physically abused by family as a child	parstriangularis_surfavg_withoutGlobal	Weighted median	22	-48.427	34.9882	0.16633	-117.004	20.1499
Physically abused by family as a child	parstriangularis_thickavg_withoutGlobal	Inverse variance weighted	22	-0.0128072	0.019098	0.502473	-0.0502392	0.0246249
Physically abused by family as a child	parstriangularis_thickavg_withoutGlobal	MR Egger	22	0.00254278	0.0471894	0.957562	-0.0899485	0.0950341
Physically abused by family as a child	parstriangularis_thickavg_withoutGlobal	Weighted median	22	0.0118301	0.0262345	0.652034	-0.0395894	0.0632497
Physically abused by family as a child	pericalcarine_surfavg_withoutGlobal	Inverse variance weighted	23	-26.2709	28.7516	0.360863	-82.6241	30.0822
Physically abused by family as a child	pericalcarine_surfavg_withoutGlobal	MR Egger	23	-128.14	69.8887	0.0809445	-265.122	8.84196
Physically abused by family as a child	pericalcarine_surfavg_withoutGlobal	Weighted median	23	-53.6686	40.1965	0.181825	-132.454	25.1165
Physically abused by family as a child	pericalcarine_thickavg_withoutGlobal	Inverse variance weighted	24	0.0111753	0.0146935	0.446918	-0.0176239	0.0399745
Physically abused by family as a child	pericalcarine_thickavg_withoutGlobal	MR Egger	24	0.00649823	0.0360014	0.858413	-0.0640645	0.077061
Physically abused by family as a child	pericalcarine_thickavg_withoutGlobal	Weighted median	24	0.00165978	0.020944	0.936835	-0.0393904	0.04271
Physically abused by family as a child	postcentral_surfavg_withoutGlobal	Inverse variance weighted	22	-103.908	56.8405	0.0675409	-215.315	7.49968
Physically abused by family as a child	postcentral_surfavg_withoutGlobal	MR Egger	22	-151.867	135.575	0.275914	-417.595	113.861
Physically abused by family as a child	postcentral_surfavg_withoutGlobal	Weighted median	22	-124.749	78.1522	0.110438	-277.927	28.4297
Physically abused by family as a child	postcentral_thickavg_withoutGlobal	Inverse variance weighted	22	-0.00577471	0.015899	0.716446	-0.0369367	0.0253872
Physically abused by family as a child	postcentral_thickavg_withoutGlobal	MR Egger	22	0.000646673	0.0385248	0.986774	-0.0748618	0.0761552
Physically abused by family as a child	postcentral_thickavg_withoutGlobal	Weighted median	22	0.00593433	0.0223209	0.790344	-0.0378147	0.0496834
Physically abused by family as a child	posteriorcingulate_surfavg_withoutGlobal	Inverse variance weighted	21	-12.1615	20.3414	0.549926	-52.0306	27.7076
Physically abused by family as a child	posteriorcingulate_surfavg_withoutGlobal	MR Egger	21	50.3421	48.8842	0.316026	-45.471	146.155
Physically abused by family as a child	posteriorcingulate_surfavg_withoutGlobal	Weighted median	21	-32.2846	29.8225	0.279005	-90.7367	26.1675
Physically abused by family as a child	posteriorcingulate_thickavg_withoutGlobal	Inverse variance weighted	20	0.00866244	0.0188194	0.645305	-0.0282235	0.0455484
Physically abused by family as a child	posteriorcingulate_thickavg_withoutGlobal	MR Egger	20	0.0876827	0.0454659	0.0697121	-0.00143049	0.176796
Physically abused by family as a child	posteriorcingulate_thickavg_withoutGlobal	Weighted median	20	0.0221711	0.0254626	0.3839	-0.0277356	0.0720779
Physically abused by family as a child	precentral_surfavg_withoutGlobal	Inverse variance weighted	21	-33.7977	67.156	0.614773	-165.423	97.8281
Physically abused by family as a child	precentral_surfavg_withoutGlobal	MR Egger	21	-135.09	158.892	0.405801	-446.518	176.338
Physically abused by family as a child	precentral_surfavg_withoutGlobal	Weighted median	21	-31.8412	92.0495	0.729408	-212.258	148.576
Physically abused by family as a child	precentral_thickavg_withoutGlobal	Inverse variance weighted	21	-0.00420725	0.0194941	0.829127	-0.0424157	0.0340013
Physically abused by family as a child	precentral_thickavg_withoutGlobal	MR Egger	21	0.0269396	0.0471777	0.574676	-0.0655287	0.119408
Physically abused by family as a child	precentral_thickavg_withoutGlobal	Weighted median	21	0.00786063	0.0268179	0.769437	-0.0447025	0.0604238
Physically abused by family as a child	precuneus_surfavg_withoutGlobal	Inverse variance weighted	21	-51.4249	58.9866	0.383314	-167.039	64.1888
Physically abused by family as a child	precuneus_surfavg_withoutGlobal	MR Egger	21	-105.165	151.143	0.494978	-401.406	191.075
Physically abused by family as a child	precuneus_surfavg_withoutGlobal	Weighted median	21	-75.1109	82.0056	0.359707	-235.842	85.6201
Physically abused by family as a child	precuneus_thickavg_withoutGlobal	Inverse variance weighted	21	0.00103644	0.0172304	0.952035	-0.0327352	0.034808
Physically abused by family as a child	precuneus_thickavg_withoutGlobal	MR Egger	21	0.00759141	0.0416291	0.857233	-0.0740016	0.0891845
Physically abused by family as a child	precuneus_thickavg_withoutGlobal	Weighted median	21	0.00475703	0.0240949	0.843492	-0.042469	0.0519831
Physically abused by family as a child	rostralanteriorcingulate_surfavg_withoutGlobal	Inverse variance weighted	21	5.40251	17.0838	0.751823	-28.0817	38.8867
Physically abused by family as a child	rostralanteriorcingulate_surfavg_withoutGlobal	MR Egger	21	10.1638	42.1151	0.811881	-72.3817	92.7094
Physically abused by family as a child	rostralanteriorcingulate_surfavg_withoutGlobal	Weighted median	21	28.7856	23.3092	0.216851	-16.9004	74.4716
Physically abused by family as a child	rostralanteriorcingulate_thickavg_withoutGlobal	Inverse variance weighted	21	-0.0145181	0.0263613	0.581816	-0.0661863	0.0371501
Physically abused by family as a child	rostralanteriorcingulate_thickavg_withoutGlobal	MR Egger	21	0.0836289	0.0625238	0.196834	-0.0389177	0.206175
Physically abused by family as a child	rostralanteriorcingulate_thickavg_withoutGlobal	Weighted median	21	-0.0041511	0.0378735	0.912723	-0.0783831	0.0700809
[truncated: 486 more rows]

[truncated: 3 more sheets: Table S10, Table S11, Table S12]
